# Supplementary material for: Histone H3 N-Terminal Lysine Acetylation Governs Fungal Growth, Conidiation, and Pathogenicity through Regulating Gene Expression in Fusarium pseudograminearum
Source: J Fungi (Basel). 2024 May 25;10(6):379. doi: 10.3390/jof10060379 (PMC11204548; doi:10.3390/jof10060379)
Supplement: Supplementary file 1 [file jof-10-00379-s001.zip]

Archive with 11 entries (11 files):
- FigS1-lzw.tif
- FigS2-lzw.tif
- FigS3-lzw.tif
- Figure S4.tif
- Table S1.pdf
- Table S2.pdf
- Table S3.pdf
- Table S4.xlsx
- Table S5.xlsx
- Table S6.xlsx
- Table S7.xlsx
