# Supplementary material for: Histone H3 N-Terminal Lysine Acetylation Governs Fungal Growth, Conidiation, and Pathogenicity through Regulating Gene Expression in Fusarium pseudograminearum
Source: J Fungi (Basel). 2024 May 25;10(6):379. doi: 10.3390/jof10060379 (PMC11204548; doi:10.3390/jof10060379)
Supplement: Supplementary file 1 [file jof-10-00379-s001.zip › Table S4.xlsx]

## Sheet: Sheet1
Table S4. Identification of differentially expressed genes (DEGs) in the FpH3K9R mutant.
Gene ID	log2FoldChange	Padj	Type
FPSE_07750	-12.2238	8.2032e-16	down
FPSE_08457	-11.1965	9.6961e-13	down
FPSE_08713	-10.6994	9.33453e-71	down
FPSE_06011	-10.1651	0.000656585	down
FPSE_09332	-10.1423	1.26716e-10	down
FPSE_02915	-10.073	1.7124e-10	down
FPSE_07588	-9.98267	5.06285e-10	down
FPSE_07039	-9.83239	1.22195e-27	down
FPSE_07040	-9.74044	4.91218e-63	down
FPSE_02875	-9.51988	9.01365e-10	down
FPSE_08809	-9.41515	4.32743e-09	down
FPSE_07530	-9.33567	7.05599e-09	down
FPSE_05648	-9.29688	8.41117e-09	down
FPSE_03430	-9.21791	1.20143e-08	down
FPSE_02056	-9.1518	2.77195e-86	down
FPSE_02457	-9.09754	0.00898216	down
FPSE_03736	-9.00378	3.53229e-08	down
FPSE_02876	-8.99512	3.39086e-08	down
FPSE_10982	-8.96689	3.58009e-08	down
FPSE_00557	-8.85838	6.43101e-08	down
FPSE_07508	-8.68794	1.57923e-07	down
FPSE_09331	-8.67492	1.37269e-07	down
FPSE_04069	-8.63775	1.6646e-07	down
FPSE_03036	-8.63662	1.64136e-07	down
FPSE_04468	-8.48088	3.27464e-07	down
FPSE_07589	-8.31335	2.59943e-07	down
FPSE_03728	-8.30563	1.10187e-06	down
FPSE_11102	-8.29606	1.77148e-13	down
FPSE_04697	-8.18226	4.25105e-13	down
FPSE_08173	-8.16589	1.58392e-08	down
FPSE_10849	-8.14887	1.98321e-06	down
FPSE_05647	-8.12735	1.62925e-06	down
FPSE_05437	-8.09219	0.0101193	down
FPSE_02909	-8.0854	1.9361e-06	down
FPSE_12206	-8.08011	4.45021e-07	down
FPSE_00380	-8.07643	0.0154891	down
FPSE_02182	-8.05314	9.45652e-115	down
FPSE_03451	-8.04656	5.18934e-07	down
FPSE_07574	-8.03922	2.8522e-06	down
FPSE_12184	-8.0291	2.77932e-06	down
FPSE_04696	-7.94257	8.73228e-07	down
FPSE_07897	-7.91752	1.5012e-11	down
FPSE_00578	-7.90613	4.55371e-06	down
FPSE_08872	-7.9019	4.40495e-06	down
FPSE_05712	-7.79963	0.0204233	down
FPSE_02055	-7.78685	8.57665e-06	down
FPSE_03279	-7.76009	8.50925e-06	down
FPSE_08174	-7.7116	2.55133e-06	down
FPSE_12216	-7.6998	1.1272e-05	down
FPSE_07371	-7.69689	1.56636e-05	down
FPSE_02798	-7.69552	1.10056e-05	down
FPSE_09354	-7.68979	6.00145e-30	down
FPSE_11578	-7.68974	1.04521e-05	down
FPSE_04469	-7.60798	1.49373e-05	down
FPSE_02874	-7.60626	1.76218e-05	down
FPSE_00689	-7.57776	1.66967e-05	down
FPSE_09453	-7.53819	6.07864e-78	down
FPSE_00215	-7.51128	2.62292e-05	down
FPSE_09337	-7.5056	1.61011e-11	down
FPSE_02170	-7.46227	1.9858e-58	down
FPSE_02485	-7.44852	4.30888e-41	down
FPSE_10180	-7.43645	2.08442e-40	down
FPSE_07893	-7.43026	3.73335e-05	down
FPSE_02249	-7.41949	6.44686e-06	down
FPSE_07172	-7.38932	1.05617e-05	down
FPSE_00683	-7.38104	3.80641e-05	down
FPSE_01364	-7.38052	5.85316e-05	down
FPSE_07393	-7.35976	4.28597e-05	down
FPSE_09614	-7.34731	4.46198e-05	down
FPSE_10555	-7.32661	8.51244e-06	down
FPSE_03452	-7.32477	7.06887e-19	down
FPSE_10851	-7.28215	1.55283e-76	down
FPSE_10083	-7.27264	7.44073e-05	down
FPSE_02907	-7.26326	6.26031e-05	down
FPSE_01286	-7.26065	6.25259e-05	down
FPSE_00948	-7.17688	1.16519e-09	down
FPSE_02161	-7.14824	1.49441e-31	down
FPSE_05678	-7.12288	0.0162459	down
FPSE_06639	-7.11913	1.71587e-31	down
FPSE_09022	-7.10831	0.000630976	down
FPSE_05750	-7.08393	0.000131547	down
FPSE_09336	-7.07609	6.80616e-28	down
FPSE_08939	-7.06279	0.000131991	down
FPSE_06770	-7.05253	0.000153608	down
FPSE_03755	-7.03018	2.77432e-05	down
FPSE_10114	-7.01117	0.000160734	down
FPSE_06902	-6.99786	2.8417e-05	down
FPSE_00951	-6.99535	2.16341e-20	down
FPSE_00804	-6.97833	3.20826e-05	down
FPSE_04843	-6.97063	0.000187083	down
FPSE_09759	-6.96299	0.000193311	down
FPSE_03249	-6.9497	4.64181e-09	down
FPSE_00754	-6.93441	0.000220328	down
FPSE_01641	-6.93259	3.04916e-84	down
FPSE_05314	-6.91994	0.000237734	down
FPSE_00586	-6.91554	0.000230826	down
FPSE_03431	-6.90486	1.15752e-75	down
FPSE_06762	-6.88031	0.000267139	down
FPSE_07805	-6.87493	4.77001e-05	down
FPSE_10137	-6.87297	0.000282826	down
FPSE_08186	-6.85942	0.000302722	down
FPSE_03278	-6.83707	0.000326652	down
FPSE_04200	-6.83592	9.44904e-15	down
FPSE_07546	-6.81225	5.51525e-05	down
FPSE_07791	-6.80152	5.77076e-05	down
FPSE_06461	-6.77723	6.37148e-05	down
FPSE_03300	-6.75563	4.03802e-70	down
FPSE_12214	-6.74002	0.000466353	down
FPSE_04666	-6.73878	3.04206e-51	down
FPSE_00734	-6.71882	7.81296e-05	down
FPSE_07909	-6.71837	0.000475138	down
FPSE_02885	-6.7042	0.000531377	down
FPSE_07481	-6.67803	9.12561e-05	down
FPSE_00680	-6.67511	0.000579486	down
FPSE_11157	-6.65636	0.00120326	down
FPSE_00695	-6.63483	0.000641327	down
FPSE_08262	-6.6018	0.000745733	down
FPSE_07846	-6.58396	0.000164364	down
FPSE_03754	-6.56195	0.000879657	down
FPSE_05693	-6.55783	0.000897388	down
FPSE_12151	-6.55001	0.000137631	down
FPSE_12032	-6.54664	1.72703e-05	down
FPSE_07357	-6.54461	0.000900513	down
FPSE_02829	-6.52839	1.26015e-49	down
FPSE_07769	-6.50131	3.0153e-20	down
FPSE_12295	-6.50071	0.000163358	down
FPSE_08195	-6.49303	8.80598e-11	down
FPSE_00398	-6.49205	8.04018e-08	down
FPSE_08136	-6.49153	0.00107072	down
FPSE_04467	-6.4902	2.59072e-27	down
FPSE_06769	-6.48466	0.000170488	down
FPSE_00545	-6.48299	9.58811e-08	down
FPSE_02162	-6.46546	0.00135899	down
FPSE_07038	-6.45853	7.72611e-11	down
FPSE_02913	-6.43171	1.16873e-07	down
FPSE_11331	-6.41415	0.00141236	down
FPSE_08141	-6.38842	0.00172078	down
FPSE_00746	-6.38518	0.00166183	down
FPSE_02210	-6.3721	0.00158084	down
FPSE_08138	-6.36228	0.00164103	down
FPSE_02159	-6.36119	5.41036e-07	down
FPSE_02225	-6.35103	1.9358e-07	down
FPSE_01554	-6.35037	3.26336e-171	down
FPSE_09785	-6.33479	0.00245125	down
FPSE_10583	-6.31863	0.00188374	down
FPSE_02311	-6.30002	0.00208953	down
FPSE_01891	-6.29581	3.01501e-07	down
FPSE_09609	-6.26693	0.00231138	down
FPSE_08379	-6.24827	0.000406911	down
FPSE_02137	-6.23997	0.0025411	down
FPSE_08295	-6.2384	0.00280508	down
FPSE_07116	-6.21186	3.21732e-16	down
FPSE_10086	-6.201	0.000440353	down
FPSE_05511	-6.19439	0.00288666	down
FPSE_05054	-6.18727	0.00297512	down
FPSE_10295	-6.15876	0.00325788	down
FPSE_10870	-6.1434	0.0017957	down
FPSE_04058	-6.13795	0.00334354	down
FPSE_02856	-6.12426	0.00348818	down
FPSE_02861	-6.11796	0.000569067	down
FPSE_02414	-6.11261	0.00359847	down
FPSE_02402	-6.11261	0.00359847	down
FPSE_06710	-6.10296	0.00387714	down
FPSE_00949	-6.08901	0.00389807	down
FPSE_10577	-6.07485	0.00403799	down
FPSE_10092	-6.05894	2.94516e-62	down
FPSE_00740	-6.04632	0.00477375	down
FPSE_05060	-6.04039	0.00491172	down
FPSE_04864	-6.03391	0.00482419	down
FPSE_06885	-6.02594	0.00483166	down
FPSE_07533	-5.98781	2.60943e-43	down
FPSE_12402	-5.98449	0.000881616	down
FPSE_03815	-5.98348	0.00530666	down
FPSE_02365	-5.97619	0.000877398	down
FPSE_04465	-5.96827	0.00567022	down
FPSE_10289	-5.96232	1.02412e-36	down
FPSE_09184	-5.95883	1.14195e-35	down
FPSE_05947	-5.95767	0.00575652	down
FPSE_10361	-5.95476	2.81133e-16	down
FPSE_02453	-5.95306	0.00627889	down
FPSE_11040	-5.94832	0.0103044	down
FPSE_09586	-5.94457	0.0060501	down
FPSE_11185	-5.94363	0.000986345	down
FPSE_08810	-5.94348	2.37427e-06	down
FPSE_08395	-5.94214	0.0059956	down
FPSE_09766	-5.92891	0.00622358	down
FPSE_08150	-5.92891	0.00622358	down
FPSE_03844	-5.92891	0.00622358	down
FPSE_10113	-5.91556	0.00648536	down
FPSE_05197	-5.90208	5.93386e-26	down
FPSE_11093	-5.89957	0.00679543	down
FPSE_11337	-5.89957	0.00679543	down
FPSE_08925	-5.88845	0.00716699	down
FPSE_09327	-5.85922	0.00126694	down
FPSE_06875	-5.85175	0.00980865	down
FPSE_04466	-5.83382	2.14288e-31	down
FPSE_07767	-5.81676	8.70885e-40	down
FPSE_02437	-5.80026	1.03476e-79	down
FPSE_01855	-5.79572	0.00150541	down
FPSE_07069	-5.77419	6.15904e-72	down
FPSE_06741	-5.76654	0.00981722	down
FPSE_02821	-5.74815	4.27699e-08	down
FPSE_06763	-5.73646	0.0108897	down
FPSE_06723	-5.71837	0.0111777	down
FPSE_11256	-5.71555	0.0115661	down
FPSE_06358	-5.70558	0.0124306	down
FPSE_07534	-5.70132	4.66419e-87	down
FPSE_02865	-5.70002	0.0118689	down
FPSE_04470	-5.69351	5.55715e-10	down
FPSE_04179	-5.69351	2.00806e-63	down
FPSE_06771	-5.68791	6.16739e-08	down
FPSE_06082	-5.68295	8.7216e-17	down
FPSE_06845	-5.67913	2.00998e-19	down
FPSE_02361	-5.67142	0.0131086	down
FPSE_00721	-5.65739	0.0161089	down
FPSE_07593	-5.64917	3.56285e-14	down
FPSE_03308	-5.61911	5.34568e-59	down
FPSE_07340	-5.61691	0.0145324	down
FPSE_11480	-5.61278	1.23792e-13	down
FPSE_00226	-5.60345	0.00354663	down
FPSE_02376	-5.6033	0.0158146	down
FPSE_07560	-5.59789	1.76692e-11	down
FPSE_08092	-5.56972	0.00337487	down
FPSE_11098	-5.55295	1.54873e-54	down
FPSE_06960	-5.54616	0.0173866	down
FPSE_07847	-5.53301	7.2268e-05	down
FPSE_03436	-5.53222	0.00323485	down
FPSE_11284	-5.53177	0.0193888	down
FPSE_02498	-5.51617	2.99747e-05	down
FPSE_07339	-5.50777	0.0192773	down
FPSE_05640	-5.49304	3.19294e-09	down
FPSE_09330	-5.48987	0.0200365	down
FPSE_03269	-5.48987	0.0200365	down
FPSE_06776	-5.48567	3.40658e-05	down
FPSE_10831	-5.47498	0.022067	down
FPSE_07996	-5.44695	0.0244686	down
FPSE_01852	-5.44268	7.53443e-11	down
FPSE_10925	-5.43131	0.0230943	down
FPSE_06362	-5.42379	0.00429376	down
FPSE_07372	-5.40074	1.22172e-08	down
FPSE_01389	-5.39659	0.0270121	down
FPSE_02328	-5.39331	0.0253236	down
FPSE_09595	-5.39248	2.49788e-15	down
FPSE_04072	-5.38972	0.0257666	down
FPSE_06971	-5.38865	8.3381e-09	down
FPSE_02908	-5.37464	7.11965e-07	down
FPSE_02160	-5.37447	3.38222e-32	down
FPSE_11005	-5.37026	0.0266312	down
FPSE_11311	-5.36548	1.66086e-41	down
FPSE_09351	-5.35587	0.00518673	down
FPSE_07519	-5.3528	8.54923e-05	down
FPSE_10858	-5.35057	0.0277081	down
FPSE_06722	-5.35057	0.0277081	down
FPSE_06279	-5.35057	0.0277081	down
FPSE_11153	-5.33269	6.63198e-17	down
FPSE_06886	-5.3306	0.0290722	down
FPSE_07350	-5.3306	0.0290722	down
FPSE_03712	-5.32688	0.0299866	down
FPSE_12294	-5.313	5.14032e-17	down
FPSE_07998	-5.31034	0.0307848	down
FPSE_12197	-5.31034	0.0307848	down
FPSE_04868	-5.30653	0.0309499	down
FPSE_07354	-5.29225	1.31432e-06	down
FPSE_08273	-5.28975	0.0329075	down
FPSE_05646	-5.28066	3.12771e-08	down
FPSE_01390	-5.27832	1.99892e-08	down
FPSE_08041	-5.25851	0.0412123	down
FPSE_11403	-5.25226	0.000106313	down
FPSE_07529	-5.24739	0.0383638	down
FPSE_07441	-5.24384	0.035639	down
FPSE_10871	-5.242	3.50684e-17	down
FPSE_07794	-5.22511	0.000130077	down
FPSE_00723	-5.22229	0.037829	down
FPSE_08755	-5.21756	3.15785e-53	down
FPSE_12177	-5.20257	1.06891e-07	down
FPSE_03481	-5.19636	0.0391439	down
FPSE_02442	-5.1924	0.0413109	down
FPSE_08332	-5.1924	0.0413109	down
FPSE_06724	-5.1906	0.00816462	down
FPSE_09352	-5.18894	0.00800941	down
FPSE_03301	-5.18119	8.90823e-72	down
FPSE_05713	-5.17413	0.0411781	down
FPSE_04472	-5.17413	0.0411781	down
FPSE_05557	-5.17334	1.84924e-30	down
FPSE_02842	-5.16997	0.0423368	down
FPSE_07587	-5.16191	7.93353e-06	down
FPSE_04563	-5.15679	0.000156901	down
FPSE_06597	-5.15406	0.00873367	down
FPSE_11575	-5.15327	3.93358e-06	down
FPSE_10996	-5.15152	0.0435862	down
FPSE_08471	-5.14726	0.0436397	down
FPSE_03663	-5.1429	1.18482e-07	down
FPSE_02104	-5.1353	7.86285e-18	down
FPSE_10305	-5.13417	0.00930076	down
FPSE_07198	-5.12281	0.000232345	down
FPSE_11380	-5.11124	1.22457e-12	down
FPSE_06598	-5.10086	0.0476895	down
FPSE_05458	-5.08587	4.37758e-16	down
FPSE_08362	-5.07546	0.0113218	down
FPSE_03277	-5.06598	2.55104e-12	down
FPSE_09610	-5.05261	5.62729e-13	down
FPSE_05058	-5.04575	6.65456e-06	down
FPSE_07374	-5.01775	6.33473e-37	down
FPSE_06359	-5.01617	0.0123838	down
FPSE_08938	-5.01598	0.0124725	down
FPSE_11996	-5.01437	0.0198688	down
FPSE_10248	-5.01332	8.4882e-69	down
FPSE_08067	-5.00967	0.000302362	down
FPSE_06317	-5.00857	3.89898e-66	down
FPSE_02184	-4.99701	6.33955e-11	down
FPSE_07471	-4.98574	1.4415e-27	down
FPSE_10135	-4.98226	3.75617e-30	down
FPSE_05270	-4.96806	0.000438859	down
FPSE_04705	-4.96517	6.68996e-07	down
FPSE_04704	-4.95906	0.000390317	down
FPSE_07489	-4.9556	6.53188e-22	down
FPSE_07426	-4.94723	2.9177e-17	down
FPSE_02373	-4.93293	0.0149577	down
FPSE_00741	-4.88187	0.0163843	down
FPSE_05000	-4.87672	2.77175e-26	down
FPSE_03730	-4.86429	2.12898e-10	down
FPSE_06735	-4.86028	0.000594804	down
FPSE_08538	-4.8483	1.65174e-32	down
FPSE_00556	-4.84405	4.27231e-13	down
FPSE_03825	-4.83522	0.000764918	down
FPSE_06701	-4.81965	3.52828e-05	down
FPSE_02868	-4.81211	0.000911341	down
FPSE_09186	-4.80263	3.18975e-06	down
FPSE_11097	-4.79298	2.0868e-54	down
FPSE_12210	-4.79174	4.50677e-09	down
FPSE_02830	-4.78762	5.58046e-40	down
FPSE_06308	-4.77496	0.022241	down
FPSE_05705	-4.77465	8.83848e-08	down
FPSE_04478	-4.76185	0.0222153	down
FPSE_08047	-4.75747	6.03143e-05	down
FPSE_01976	-4.75208	0.025399	down
FPSE_07830	-4.74902	1.08193e-09	down
FPSE_12399	-4.73982	0.0238615	down
FPSE_08374	-4.7305	3.0281e-07	down
FPSE_04879	-4.7284	1.31407e-09	down
FPSE_12404	-4.70869	2.85051e-60	down
FPSE_12051	-4.70821	7.08466e-05	down
FPSE_03071	-4.70067	7.60299e-18	down
FPSE_10927	-4.68749	0.0256953	down
FPSE_04580	-4.6804	5.30264e-10	down
FPSE_11016	-4.67307	3.06627e-42	down
FPSE_05704	-4.67146	2.08026e-09	down
FPSE_08046	-4.66433	0.0269268	down
FPSE_08185	-4.66186	0.0273099	down
FPSE_04711	-4.63818	2.66532e-11	down
FPSE_12154	-4.62759	0.00182938	down
FPSE_10103	-4.62751	0.00186021	down
FPSE_10304	-4.61302	4.44816e-07	down
FPSE_07922	-4.60237	1.11657e-69	down
FPSE_08831	-4.60014	1.54008e-46	down
FPSE_03661	-4.59893	3.69096e-57	down
FPSE_08940	-4.59019	1.42376e-05	down
FPSE_06319	-4.56284	1.24193e-10	down
FPSE_03478	-4.55948	1.32152e-05	down
FPSE_09568	-4.53879	8.13348e-11	down
FPSE_00543	-4.51067	5.53563e-15	down
FPSE_09612	-4.50619	1.11483e-11	down
FPSE_10448	-4.50613	3.21977e-14	down
FPSE_07390	-4.49705	2.02427e-10	down
FPSE_07835	-4.49503	0.00307332	down
FPSE_10674	-4.49373	1.31629e-22	down
FPSE_07899	-4.47608	8.65391e-14	down
FPSE_06595	-4.46824	2.30614e-10	down
FPSE_01709	-4.45758	3.06128e-22	down
FPSE_07792	-4.43636	4.95004e-10	down
FPSE_07800	-4.43549	1.11011e-33	down
FPSE_02052	-4.43525	3.82823e-05	down
FPSE_07037	-4.42686	3.45329e-06	down
FPSE_04863	-4.42029	0.00351513	down
FPSE_05271	-4.41848	0.0438715	down
FPSE_05698	-4.41686	0.0464629	down
FPSE_03054	-4.40218	1.21907e-05	down
FPSE_02848	-4.39256	7.3885e-10	down
FPSE_00263	-4.38649	0.000488565	down
FPSE_04146	-4.37917	4.33856e-05	down
FPSE_09947	-4.37397	7.73702e-32	down
FPSE_06913	-4.36693	0.00551499	down
FPSE_07470	-4.35791	5.87793e-33	down
FPSE_02221	-4.31691	4.36255e-24	down
FPSE_05293	-4.31434	5.20634e-55	down
FPSE_06567	-4.29939	3.32811e-33	down
FPSE_04820	-4.29545	4.89089e-36	down
FPSE_12052	-4.29063	7.14623e-05	down
FPSE_11113	-4.28547	0.0055283	down
FPSE_02824	-4.28478	1.67523e-06	down
FPSE_09185	-4.27828	3.77651e-18	down
FPSE_05351	-4.2749	1.01606e-11	down
FPSE_08122	-4.2734	1.31281e-05	down
FPSE_08720	-4.27208	1.99023e-33	down
FPSE_09791	-4.26958	2.61981e-46	down
FPSE_08817	-4.25639	1.81634e-45	down
FPSE_08300	-4.22778	3.11508e-07	down
FPSE_07597	-4.22495	3.71294e-08	down
FPSE_07989	-4.22248	1.43052e-36	down
FPSE_05773	-4.21654	0.000850055	down
FPSE_00546	-4.21604	3.16887e-30	down
FPSE_06014	-4.21205	0.00818708	down
FPSE_12037	-4.21136	0.0329793	down
FPSE_10269	-4.20866	0.00710491	down
FPSE_01021	-4.20551	0.00826523	down
FPSE_12176	-4.19919	1.39134e-10	down
FPSE_07042	-4.19825	4.91801e-07	down
FPSE_02397	-4.19703	2.86606e-12	down
FPSE_04562	-4.19338	1.51269e-05	down
FPSE_12029	-4.18645	0.000964556	down
FPSE_08420	-4.17725	2.34098e-05	down
FPSE_09454	-4.16081	2.14106e-11	down
FPSE_03648	-4.15455	0.00132854	down
FPSE_01642	-4.14944	4.09837e-11	down
FPSE_06946	-4.14911	0.00941253	down
FPSE_05563	-4.14085	4.81478e-55	down
FPSE_02256	-4.13211	1.34962e-07	down
FPSE_02254	-4.12915	0.00133678	down
FPSE_02558	-4.11942	1.81334e-13	down
FPSE_10804	-4.1174	4.89964e-13	down
FPSE_02404	-4.11168	0.00196231	down
FPSE_08929	-4.10816	0.00185169	down
FPSE_09615	-4.08335	0.012748	down
FPSE_08333	-4.08228	0.0126265	down
FPSE_11327	-4.07991	2.1038e-09	down
FPSE_11577	-4.07991	1.43602e-24	down
FPSE_07385	-4.07286	1.64676e-15	down
FPSE_11230	-4.07162	1.26358e-08	down
FPSE_10852	-4.06737	1.99089e-26	down
FPSE_03248	-4.06705	4.11992e-10	down
FPSE_03251	-4.0653	5.78304e-15	down
FPSE_09573	-4.05688	7.34698e-63	down
FPSE_01908	-4.05169	4.66067e-09	down
FPSE_03282	-4.03161	0.0128199	down
FPSE_02602	-4.02954	1.72076e-15	down
FPSE_07919	-4.02749	5.98408e-50	down
FPSE_07036	-4.02415	0.0145324	down
FPSE_08184	-4.02019	0.0032017	down
FPSE_06733	-4.01889	1.18155e-05	down
FPSE_05466	-4.01461	8.63198e-05	down
FPSE_06364	-4.01145	0.0133308	down
FPSE_04056	-4.00236	0.000470264	down
FPSE_05949	-3.99845	9.35596e-53	down
FPSE_02240	-3.98886	0.0157642	down
FPSE_03267	-3.98874	0.0166188	down
FPSE_10495	-3.98827	2.96226e-28	down
FPSE_07337	-3.98678	0.0148136	down
FPSE_00903	-3.98663	6.12924e-10	down
FPSE_11041	-3.98283	2.97832e-15	down
FPSE_03280	-3.97849	0.000511746	down
FPSE_04610	-3.97662	1.54196e-14	down
FPSE_07041	-3.9738	8.4507e-37	down
FPSE_10108	-3.97069	0.00318219	down
FPSE_07752	-3.96323	4.04374e-41	down
FPSE_08075	-3.95093	0.0192642	down
FPSE_12217	-3.94982	4.26943e-27	down
FPSE_03302	-3.93898	6.14919e-10	down
FPSE_08468	-3.9308	0.00305951	down
FPSE_10965	-3.93035	3.35539e-14	down
FPSE_06713	-3.92757	0.00124939	down
FPSE_07818	-3.92729	0.0199765	down
FPSE_01849	-3.91604	0.000129844	down
FPSE_09516	-3.90986	0.000132651	down
FPSE_03721	-3.90615	0.000801775	down
FPSE_06124	-3.90524	3.14856e-52	down
FPSE_05764	-3.89168	3.39424e-35	down
FPSE_06042	-3.89117	0.000126053	down
FPSE_09600	-3.88101	2.07001e-09	down
FPSE_06815	-3.87773	0.0237534	down
FPSE_05641	-3.87427	4.21321e-13	down
FPSE_03312	-3.87292	0.000183461	down
FPSE_11961	-3.86615	1.0231e-09	down
FPSE_12419	-3.8619	6.15159e-27	down
FPSE_10869	-3.86137	0.0250775	down
FPSE_02433	-3.85793	2.13503e-06	down
FPSE_02849	-3.85657	6.60203e-08	down
FPSE_09498	-3.85447	1.14399e-05	down
FPSE_12150	-3.84738	0.00517422	down
FPSE_07572	-3.84466	1.92922e-05	down
FPSE_11231	-3.81761	6.10643e-23	down
FPSE_06781	-3.81299	0.0104774	down
FPSE_07507	-3.81	1.36888e-21	down
FPSE_01899	-3.80944	8.50155e-29	down
FPSE_08377	-3.80785	2.62229e-45	down
FPSE_11069	-3.80745	3.92964e-13	down
FPSE_06558	-3.80633	1.20423e-19	down
FPSE_10143	-3.80106	1.08334e-07	down
FPSE_08152	-3.79732	0.00757331	down
FPSE_07853	-3.79309	1.52292e-26	down
FPSE_09565	-3.79096	3.00218e-08	down
FPSE_05957	-3.78813	0.00138927	down
FPSE_10136	-3.78651	1.68313e-18	down
FPSE_01984	-3.78482	0.00700269	down
FPSE_06638	-3.78439	8.9633e-09	down
FPSE_02463	-3.78267	2.89025e-12	down
FPSE_06990	-3.78115	1.00194e-31	down
FPSE_07510	-3.77865	5.77091e-06	down
FPSE_03281	-3.75719	2.33381e-26	down
FPSE_09146	-3.75713	1.59351e-08	down
FPSE_10271	-3.738	0.0303485	down
FPSE_05329	-3.73681	1.05323e-23	down
FPSE_03307	-3.73358	4.326e-10	down
FPSE_02836	-3.73158	2.8734e-25	down
FPSE_01388	-3.73125	0.00711934	down
FPSE_01481	-3.72425	1.99111e-37	down
FPSE_10966	-3.72417	1.18301e-37	down
FPSE_06747	-3.71837	1.21526e-52	down
FPSE_03258	-3.71462	7.00935e-16	down
FPSE_06916	-3.70966	1.52319e-19	down
FPSE_06814	-3.69692	0.00204183	down
FPSE_06370	-3.69566	0.010502	down
FPSE_00876	-3.69371	2.8976e-37	down
FPSE_05564	-3.68617	0.00231138	down
FPSE_04343	-3.68083	6.201e-23	down
FPSE_10104	-3.67519	0.000406491	down
FPSE_07803	-3.65737	5.36502e-05	down
FPSE_04514	-3.65585	0.00926661	down
FPSE_06627	-3.63716	1.11995e-30	down
FPSE_11047	-3.63592	4.9727e-31	down
FPSE_07804	-3.63411	1.64112e-07	down
FPSE_06983	-3.63	1.17294e-08	down
FPSE_10064	-3.62136	9.24764e-14	down
FPSE_10830	-3.61784	0.0451688	down
FPSE_04191	-3.61516	7.82953e-34	down
FPSE_01031	-3.61433	2.13252e-09	down
FPSE_00624	-3.61244	1.18331e-21	down
FPSE_10043	-3.61036	7.47954e-05	down
FPSE_02888	-3.60908	1.27155e-24	down
FPSE_05264	-3.60159	1.04121e-17	down
FPSE_10557	-3.59106	8.42534e-05	down
FPSE_06277	-3.59048	6.67249e-18	down
FPSE_10412	-3.58934	1.46593e-21	down
FPSE_07473	-3.5779	1.20876e-24	down
FPSE_11001	-3.57658	1.24329e-09	down
FPSE_04080	-3.57626	0.00682893	down
FPSE_01992	-3.56137	1.14222e-13	down
FPSE_09349	-3.54483	4.53389e-15	down
FPSE_06953	-3.5443	5.65084e-12	down
FPSE_04567	-3.53286	0.000619613	down
FPSE_06981	-3.52727	1.20045e-05	down
FPSE_02601	-3.50068	0.00576968	down
FPSE_05967	-3.49761	0.0052662	down
FPSE_03415	-3.49633	4.45666e-12	down
FPSE_08005	-3.49541	1.14919e-20	down
FPSE_02126	-3.49482	9.00949e-07	down
FPSE_02831	-3.49205	0.00592029	down
FPSE_05327	-3.48994	1.00962e-09	down
FPSE_02438	-3.48722	1.41419e-06	down
FPSE_02776	-3.47503	9.28231e-21	down
FPSE_06296	-3.47182	0.0174571	down
FPSE_12101	-3.4699	3.51129e-23	down
FPSE_02306	-3.46893	4.76065e-05	down
FPSE_06108	-3.46885	2.59943e-07	down
FPSE_03297	-3.46398	0.000325043	down
FPSE_09480	-3.45731	0.00517221	down
FPSE_05732	-3.45058	1.78e-32	down
FPSE_00390	-3.44837	0.00648942	down
FPSE_01870	-3.43083	3.5047e-08	down
FPSE_10551	-3.43055	9.3225e-31	down
FPSE_09458	-3.42939	1.54161e-16	down
FPSE_11218	-3.42745	3.10163e-17	down
FPSE_11006	-3.42656	9.96865e-09	down
FPSE_11455	-3.41947	1.08151e-24	down
FPSE_02189	-3.41925	7.01929e-12	down
FPSE_00539	-3.41848	0.025984	down
FPSE_11999	-3.4174	2.99985e-11	down
FPSE_00400	-3.40961	2.78842e-28	down
FPSE_07472	-3.40878	7.58258e-24	down
FPSE_02889	-3.40693	3.506e-26	down
FPSE_03753	-3.40475	7.10518e-06	down
FPSE_09608	-3.39863	1.2498e-09	down
FPSE_03048	-3.39634	4.9637e-11	down
FPSE_09933	-3.39043	1.7784e-16	down
FPSE_04953	-3.38617	1.00881e-20	down
FPSE_02501	-3.38245	2.64848e-08	down
FPSE_02140	-3.37774	1.20539e-07	down
FPSE_11212	-3.37037	0.000196613	down
FPSE_07793	-3.36234	0.00577893	down
FPSE_07366	-3.35975	2.83898e-05	down
FPSE_06580	-3.35901	6.12228e-30	down
FPSE_11237	-3.35805	0.000210827	down
FPSE_04663	-3.33795	0.000268758	down
FPSE_00709	-3.32652	0.000242663	down
FPSE_00225	-3.32256	1.55414e-06	down
FPSE_02234	-3.31804	7.3885e-10	down
FPSE_09587	-3.31725	2.03036e-05	down
FPSE_06915	-3.31518	8.94077e-15	down
FPSE_09548	-3.31155	0.00546034	down
FPSE_02864	-3.30686	3.92497e-24	down
FPSE_12327	-3.3053	2.04838e-24	down
FPSE_10984	-3.30106	1.93721e-34	down
FPSE_02823	-3.30005	0.0346582	down
FPSE_06812	-3.29531	0.000164364	down
FPSE_03776	-3.29019	0.000720932	down
FPSE_01252	-3.27775	1.32824e-20	down
FPSE_00588	-3.27774	3.07657e-19	down
FPSE_01964	-3.27198	2.84514e-21	down
FPSE_02380	-3.27002	6.52854e-06	down
FPSE_12166	-3.26415	1.29751e-33	down
FPSE_02834	-3.26376	0.0130154	down
FPSE_04034	-3.26334	0.00019607	down
FPSE_08044	-3.25506	2.01654e-07	down
FPSE_03299	-3.25286	2.44689e-31	down
FPSE_02233	-3.24665	3.21191e-08	down
FPSE_05942	-3.24572	4.00852e-06	down
FPSE_05335	-3.24339	0.00306818	down
FPSE_00953	-3.23815	5.94032e-35	down
FPSE_10997	-3.23732	1.48519e-12	down
FPSE_11368	-3.23661	1.42474e-10	down
FPSE_12292	-3.23491	5.37566e-06	down
FPSE_08942	-3.23145	0.000775726	down
FPSE_07576	-3.22908	3.47138e-13	down
FPSE_00389	-3.22753	3.84216e-15	down
FPSE_06732	-3.2182	5.65179e-06	down
FPSE_02899	-3.20142	1.59089e-17	down
FPSE_12143	-3.20006	1.69599e-17	down
FPSE_06871	-3.19775	0.0164873	down
FPSE_08847	-3.19489	2.36714e-29	down
FPSE_02145	-3.19396	0.0175314	down
FPSE_04846	-3.19269	8.94077e-15	down
FPSE_06970	-3.19177	0.00349051	down
FPSE_02139	-3.18638	0.00849867	down
FPSE_11046	-3.18362	4.51359e-34	down
FPSE_07463	-3.1828	2.00515e-15	down
FPSE_11220	-3.17785	1.23965e-07	down
FPSE_07725	-3.17498	3.99414e-24	down
FPSE_04055	-3.16327	1.14949e-06	down
FPSE_08520	-3.15298	1.25638e-20	down
FPSE_00594	-3.14624	0.00830038	down
FPSE_12183	-3.14471	1.63722e-28	down
FPSE_00239	-3.14043	4.26951e-12	down
FPSE_04375	-3.13408	0.00275264	down
FPSE_04242	-3.12712	6.00855e-05	down
FPSE_02499	-3.12562	2.80957e-22	down
FPSE_00731	-3.12179	0.0496051	down
FPSE_10990	-3.11981	4.43645e-08	down
FPSE_07017	-3.11467	1.58851e-07	down
FPSE_11123	-3.10352	1.27233e-08	down
FPSE_06687	-3.10291	1.35649e-09	down
FPSE_04201	-3.09505	1.986e-38	down
FPSE_04039	-3.08237	0.00126654	down
FPSE_01721	-3.07154	5.70986e-18	down
FPSE_06708	-3.06914	0.00570766	down
FPSE_00696	-3.06692	0.0242619	down
FPSE_11556	-3.06338	1.33458e-29	down
FPSE_02153	-3.0577	2.09449e-07	down
FPSE_02171	-3.05467	6.09562e-10	down
FPSE_06255	-3.04737	0.000531315	down
FPSE_07920	-3.03666	6.44627e-35	down
FPSE_00549	-3.03466	9.00506e-06	down
FPSE_06784	-3.03453	4.33842e-14	down
FPSE_05068	-3.03404	0.000290473	down
FPSE_03034	-3.0329	0.000467922	down
FPSE_06985	-3.02744	0.00337143	down
FPSE_10633	-3.01765	8.31178e-18	down
FPSE_10672	-3.01336	0.000101389	down
FPSE_02497	-3.01325	0.00944665	down
FPSE_04858	-3.01231	6.35601e-05	down
FPSE_00707	-3.00545	0.00448343	down
FPSE_06083	-3.00005	2.4594e-07	down
FPSE_11015	-2.99914	3.49808e-05	down
FPSE_07785	-2.9821	0.0358475	down
FPSE_07027	-2.98174	5.688e-07	down
FPSE_05560	-2.98111	3.18046e-25	down
FPSE_03306	-2.98083	0.0382416	down
FPSE_08553	-2.97974	1.13164e-27	down
FPSE_06782	-2.97443	0.000135913	down
FPSE_00701	-2.9738	1.2432e-08	down
FPSE_01645	-2.9737	1.0231e-09	down
FPSE_08370	-2.9726	2.48677e-12	down
FPSE_01662	-2.97018	5.80053e-13	down
FPSE_05436	-2.96801	0.0119339	down
FPSE_03653	-2.9667	5.66837e-21	down
FPSE_01261	-2.96622	9.21971e-17	down
FPSE_07442	-2.9637	7.50702e-05	down
FPSE_05445	-2.9613	4.56238e-17	down
FPSE_04732	-2.95516	2.24269e-12	down
FPSE_02371	-2.95339	0.00186577	down
FPSE_12008	-2.95183	4.00703e-06	down
FPSE_03793	-2.95164	0.00845359	down
FPSE_05543	-2.94337	2.50436e-13	down
FPSE_03262	-2.94337	0.00226538	down
FPSE_05276	-2.94021	2.59405e-13	down
FPSE_10605	-2.93597	9.45277e-25	down
FPSE_05467	-2.93252	7.81908e-05	down
FPSE_02318	-2.92445	0.00791358	down
FPSE_01868	-2.91999	8.72204e-06	down
FPSE_06044	-2.91749	5.69485e-08	down
FPSE_02394	-2.91625	0.00548586	down
FPSE_11151	-2.91488	0.000499571	down
FPSE_11909	-2.91155	0.0424425	down
FPSE_05644	-2.91091	0.000180182	down
FPSE_07645	-2.90904	2.9397e-34	down
FPSE_12330	-2.90724	1.27385e-11	down
FPSE_10089	-2.90567	0.000133585	down
FPSE_09607	-2.9035	0.000140941	down
FPSE_08176	-2.9033	1.22694e-08	down
FPSE_02228	-2.89695	1.49719e-25	down
FPSE_03122	-2.89407	3.13099e-24	down
FPSE_00671	-2.88618	5.03372e-07	down
FPSE_05016	-2.88241	1.53682e-27	down
FPSE_02702	-2.87898	1.05082e-06	down
FPSE_03995	-2.87482	2.18615e-27	down
FPSE_07921	-2.86505	4.42359e-33	down
FPSE_02919	-2.86431	5.79471e-09	down
FPSE_12001	-2.86342	0.00107265	down
FPSE_06678	-2.86291	0.00763432	down
FPSE_03966	-2.85834	1.39402e-25	down
FPSE_05050	-2.8583	0.0470942	down
FPSE_06601	-2.85666	0.00285263	down
FPSE_02144	-2.85417	4.65596e-06	down
FPSE_02097	-2.84967	1.06093e-20	down
FPSE_12153	-2.84538	1.36961e-05	down
FPSE_10904	-2.83787	0.00117107	down
FPSE_01699	-2.83539	1.25143e-07	down
FPSE_07260	-2.83469	7.49153e-21	down
FPSE_02156	-2.83426	8.25543e-06	down
FPSE_04031	-2.83153	0.009335	down
FPSE_10061	-2.82537	2.40524e-10	down
FPSE_01639	-2.82523	0.000595966	down
FPSE_00697	-2.82354	1.71158e-10	down
FPSE_06248	-2.81971	0.000646845	down
FPSE_04400	-2.81735	0.00384885	down
FPSE_09673	-2.81634	9.46633e-08	down
FPSE_02041	-2.81441	1.71294e-19	down
FPSE_10062	-2.80852	1.302e-07	down
FPSE_02815	-2.80342	0.000127282	down
FPSE_08444	-2.80123	0.0220043	down
FPSE_04937	-2.79758	6.97746e-07	down
FPSE_02227	-2.79526	1.46116e-13	down
FPSE_04968	-2.7864	9.43478e-07	down
FPSE_03170	-2.7828	1.91476e-05	down
FPSE_07267	-2.77811	1.02753e-18	down
FPSE_02344	-2.77302	0.0382001	down
FPSE_06247	-2.77208	1.5663e-20	down
FPSE_06576	-2.7672	1.31331e-26	down
FPSE_00307	-2.76654	4.79535e-20	down
FPSE_02887	-2.76505	7.05959e-21	down
FPSE_09570	-2.76435	0.0139304	down
FPSE_11084	-2.76352	0.000409263	down
FPSE_05968	-2.7634	0.0114165	down
FPSE_08416	-2.76248	3.46904e-06	down
FPSE_05718	-2.76184	0.00300208	down
FPSE_06645	-2.7576	1.62782e-27	down
FPSE_06559	-2.75574	4.34186e-08	down
FPSE_09934	-2.75247	0.0127409	down
FPSE_02879	-2.75224	9.42036e-05	down
FPSE_08125	-2.74771	4.63566e-06	down
FPSE_05515	-2.74666	1.45754e-19	down
FPSE_00703	-2.74336	0.0137022	down
FPSE_01353	-2.73906	0.0213143	down
FPSE_06850	-2.73542	8.37733e-08	down
FPSE_11371	-2.73341	0.00836488	down
FPSE_00378	-2.72933	0.0424425	down
FPSE_04012	-2.7238	0.000681804	down
FPSE_07575	-2.72287	6.95627e-26	down
FPSE_09215	-2.72003	0.000152167	down
FPSE_09355	-2.71648	3.29495e-09	down
FPSE_02309	-2.7105	5.04813e-09	down
FPSE_04107	-2.70984	2.19594e-06	down
FPSE_10812	-2.70901	1.24319e-05	down
FPSE_06700	-2.70699	3.88458e-23	down
FPSE_10325	-2.69584	7.6399e-09	down
FPSE_03718	-2.69489	1.14915e-16	down
FPSE_06786	-2.69148	0.031991	down
FPSE_11193	-2.69061	3.53229e-08	down
FPSE_01995	-2.68861	0.00440353	down
FPSE_10860	-2.68255	9.53295e-07	down
FPSE_02627	-2.68079	2.60632e-05	down
FPSE_07093	-2.67677	2.77932e-06	down
FPSE_08143	-2.67519	0.00019647	down
FPSE_06608	-2.67327	0.0120899	down
FPSE_05572	-2.66804	0.00590067	down
FPSE_11320	-2.6625	1.69061e-05	down
FPSE_07845	-2.6599	6.36121e-19	down
FPSE_12285	-2.65951	0.000289147	down
FPSE_10302	-2.65893	1.01453e-17	down
FPSE_00816	-2.65813	5.72445e-17	down
FPSE_11349	-2.65703	6.89073e-06	down
FPSE_00750	-2.65246	0.0113105	down
FPSE_04407	-2.65129	2.48703e-22	down
FPSE_05051	-2.65106	0.000121704	down
FPSE_05485	-2.64919	1.89325e-09	down
FPSE_02955	-2.64894	0.00161083	down
FPSE_00288	-2.64796	6.23402e-05	down
FPSE_01808	-2.64715	1.13765e-10	down
FPSE_01074	-2.64628	0.000166393	down
FPSE_11910	-2.64516	0.0150758	down
FPSE_07644	-2.63773	4.27921e-23	down
FPSE_02918	-2.63746	0.00286992	down
FPSE_11656	-2.62885	0.00159395	down
FPSE_09902	-2.62783	0.0047485	down
FPSE_07026	-2.62749	1.74802e-10	down
FPSE_08586	-2.62574	8.93621e-08	down
FPSE_03904	-2.62419	2.74972e-13	down
FPSE_11892	-2.62312	1.17772e-06	down
FPSE_05903	-2.61793	2.57196e-07	down
FPSE_10419	-2.61657	2.98815e-11	down
FPSE_11065	-2.61267	0.00276285	down
FPSE_08440	-2.61093	3.99729e-24	down
FPSE_09113	-2.60801	0.000898119	down
FPSE_02408	-2.60447	0.0403416	down
FPSE_05017	-2.60216	3.42097e-21	down
FPSE_00885	-2.59994	1.1946e-16	down
FPSE_02436	-2.59808	1.25435e-22	down
FPSE_05516	-2.59742	8.13348e-11	down
FPSE_10174	-2.59482	2.08434e-11	down
FPSE_09207	-2.59319	2.46668e-16	down
FPSE_09249	-2.59317	8.58183e-17	down
FPSE_06497	-2.59255	3.59581e-10	down
FPSE_06636	-2.59041	1.33554e-08	down
FPSE_02100	-2.58858	0.00270665	down
FPSE_03454	-2.58451	8.0909e-06	down
FPSE_06485	-2.58408	6.76098e-12	down
FPSE_04480	-2.58062	0.000103515	down
FPSE_04810	-2.57961	2.53682e-23	down
FPSE_04326	-2.57373	0.000236744	down
FPSE_07509	-2.56553	0.000603059	down
FPSE_08812	-2.56496	2.65377e-08	down
FPSE_03705	-2.56413	0.0017888	down
FPSE_00283	-2.56328	0.000731673	down
FPSE_05751	-2.56238	2.39351e-06	down
FPSE_00025	-2.56165	3.8714e-10	down
FPSE_08438	-2.56004	1.32945e-10	down
FPSE_05993	-2.55577	5.05544e-07	down
FPSE_08850	-2.55369	0.000256323	down
FPSE_04661	-2.54975	3.34175e-15	down
FPSE_00068	-2.54805	5.52239e-11	down
FPSE_01564	-2.54501	1.26017e-05	down
FPSE_10132	-2.54424	0.0020108	down
FPSE_06842	-2.54315	7.54289e-05	down
FPSE_03440	-2.5379	2.107e-10	down
FPSE_10892	-2.5359	0.0187451	down
FPSE_09187	-2.531	2.64463e-14	down
FPSE_08919	-2.53089	0.000135453	down
FPSE_11703	-2.52914	9.57628e-08	down
FPSE_01757	-2.52726	8.89444e-17	down
FPSE_10615	-2.52413	1.18723e-11	down
FPSE_10416	-2.5192	1.84708e-18	down
FPSE_03605	-2.51891	0.000155173	down
FPSE_06635	-2.51831	1.73842e-13	down
FPSE_08982	-2.5149	3.9256e-07	down
FPSE_12112	-2.5134	1.86259e-08	down
FPSE_03263	-2.51318	0.0330488	down
FPSE_00212	-2.51125	0.00043748	down
FPSE_00792	-2.51057	1.63518e-10	down
FPSE_07579	-2.50968	2.51057e-16	down
FPSE_05672	-2.50738	2.42376e-11	down
FPSE_08097	-2.50316	2.82301e-07	down
FPSE_03640	-2.50144	4.81923e-08	down
FPSE_11381	-2.50064	2.91774e-05	down
FPSE_12175	-2.49403	0.00756706	down
FPSE_00560	-2.49082	5.38711e-07	down
FPSE_07520	-2.49001	0.0133225	down
FPSE_07075	-2.48728	6.92366e-10	down
FPSE_03420	-2.48388	0.0461026	down
FPSE_03778	-2.48244	0.0249073	down
FPSE_02619	-2.48156	0.0255631	down
FPSE_03287	-2.48007	6.8865e-07	down
FPSE_09871	-2.47814	0.000636388	down
FPSE_05630	-2.47558	2.60035e-16	down
FPSE_09422	-2.47523	8.0494e-09	down
FPSE_03129	-2.4742	1.71446e-14	down
FPSE_07839	-2.47417	0.0248954	down
FPSE_07591	-2.47362	1.30993e-14	down
FPSE_06783	-2.47053	0.000796327	down
FPSE_08855	-2.47025	4.52642e-16	down
FPSE_09699	-2.46923	0.0337787	down
FPSE_08806	-2.4643	5.26276e-15	down
FPSE_06368	-2.46379	0.0014386	down
FPSE_10168	-2.4625	2.12773e-13	down
FPSE_00764	-2.46129	0.00120457	down
FPSE_11476	-2.46004	3.1758e-07	down
FPSE_02197	-2.45978	4.49162e-14	down
FPSE_06616	-2.45966	2.4001e-09	down
FPSE_08137	-2.45914	0.010491	down
FPSE_08205	-2.45889	0.0292048	down
FPSE_05266	-2.45242	2.66683e-07	down
FPSE_10254	-2.44826	0.0205605	down
FPSE_01368	-2.44715	4.88384e-05	down
FPSE_08375	-2.44396	0.036092	down
FPSE_07048	-2.43906	2.76913e-22	down
FPSE_10916	-2.43624	2.10412e-11	down
FPSE_10187	-2.43616	1.02472e-12	down
FPSE_05179	-2.43578	5.06286e-14	down
FPSE_10956	-2.43343	2.94719e-23	down
FPSE_11048	-2.4326	2.10672e-07	down
FPSE_05223	-2.42705	1.97859e-11	down
FPSE_08093	-2.42694	0.0143242	down
FPSE_04038	-2.42558	0.00110399	down
FPSE_00733	-2.4249	6.02046e-06	down
FPSE_10573	-2.4238	1.12902e-10	down
FPSE_11064	-2.42231	0.0441434	down
FPSE_01065	-2.41629	0.00355926	down
FPSE_00399	-2.41439	5.77147e-06	down
FPSE_08020	-2.41299	1.99059e-19	down
FPSE_12420	-2.40666	1.17579e-13	down
FPSE_08567	-2.40616	7.01983e-13	down
FPSE_01366	-2.40293	6.76824e-07	down
FPSE_00738	-2.4002	1.23418e-08	down
FPSE_02890	-2.39961	1.27622e-15	down
FPSE_12444	-2.39814	0.00532701	down
FPSE_07807	-2.39309	0.0169201	down
FPSE_04951	-2.39195	4.58914e-18	down
FPSE_09613	-2.38928	0.00391729	down
FPSE_04311	-2.38892	5.33839e-11	down
FPSE_10428	-2.38673	2.28917e-14	down
FPSE_02198	-2.38487	0.00402069	down
FPSE_05561	-2.38289	0.00101613	down
FPSE_03737	-2.37925	0.0012841	down
FPSE_06111	-2.37715	1.17403e-09	down
FPSE_12218	-2.37414	0.00108788	down
FPSE_03929	-2.37319	0.000120817	down
FPSE_05934	-2.37221	1.96807e-13	down
FPSE_03295	-2.37022	4.87598e-10	down
FPSE_01332	-2.37014	2.7717e-19	down
FPSE_05312	-2.36774	2.0743e-07	down
FPSE_09741	-2.36748	1.35649e-09	down
FPSE_11315	-2.36687	0.00606996	down
FPSE_01609	-2.36486	8.87139e-10	down
FPSE_01025	-2.36379	1.09725e-09	down
FPSE_04601	-2.35962	2.81447e-06	down
FPSE_09334	-2.35933	0.0101262	down
FPSE_09461	-2.35868	1.53705e-15	down
FPSE_06086	-2.35841	2.13823e-05	down
FPSE_03446	-2.3558	0.0429529	down
FPSE_07008	-2.35545	0.00077128	down
FPSE_00517	-2.35255	0.000205942	down
FPSE_06699	-2.34841	0.000986037	down
FPSE_08927	-2.34428	0.0155963	down
FPSE_12372	-2.343	1.83515e-18	down
FPSE_12126	-2.34113	3.7275e-18	down
FPSE_03735	-2.34063	1.66793e-05	down
FPSE_02825	-2.33879	0.0179528	down
FPSE_06443	-2.33872	6.37966e-11	down
FPSE_10123	-2.33691	0.00454981	down
FPSE_06917	-2.33297	1.54325e-15	down
FPSE_10873	-2.33114	1.06047e-08	down
FPSE_05696	-2.32838	2.60087e-09	down
FPSE_04998	-2.32573	0.0472784	down
FPSE_08786	-2.32326	0.00978889	down
FPSE_08736	-2.32288	3.20685e-08	down
FPSE_05289	-2.3208	0.000157942	down
FPSE_11810	-2.32078	3.21916e-18	down
FPSE_05562	-2.31673	2.87222e-07	down
FPSE_05174	-2.31655	2.17788e-05	down
FPSE_01163	-2.31601	0.000114331	down
FPSE_05338	-2.31589	0.0428413	down
FPSE_02878	-2.31216	5.4211e-08	down
FPSE_04194	-2.31098	1.87495e-06	down
FPSE_06286	-2.30913	5.04305e-05	down
FPSE_04591	-2.30897	2.56509e-07	down
FPSE_07336	-2.30889	0.0242812	down
FPSE_06278	-2.30881	0.0256184	down
FPSE_03480	-2.30625	0.00956194	down
FPSE_01482	-2.30475	1.01548e-08	down
FPSE_08123	-2.29941	0.00271731	down
FPSE_02826	-2.29818	0.000720932	down
FPSE_07929	-2.29809	0.0232927	down
FPSE_09640	-2.29518	2.78779e-18	down
FPSE_03210	-2.2933	4.0872e-05	down
FPSE_07326	-2.29156	1.93716e-06	down
FPSE_08068	-2.28918	3.40861e-09	down
FPSE_08028	-2.28717	7.76992e-05	down
FPSE_11408	-2.28104	5.98054e-10	down
FPSE_00038	-2.28075	0.000271908	down
FPSE_01513	-2.27947	1.23324e-18	down
FPSE_07571	-2.27782	0.0226612	down
FPSE_11946	-2.27778	2.4807e-12	down
FPSE_10664	-2.27626	1.51952e-14	down
FPSE_09669	-2.2742	1.59413e-21	down
FPSE_02846	-2.27361	0.000265337	down
FPSE_11388	-2.27117	0.0309261	down
FPSE_00996	-2.27012	1.69599e-17	down
FPSE_06568	-2.26991	3.52828e-05	down
FPSE_05371	-2.2691	0.00416545	down
FPSE_01139	-2.26835	2.37124e-08	down
FPSE_02167	-2.266	7.55278e-09	down
FPSE_04341	-2.26568	0.000606893	down
FPSE_11187	-2.26534	1.38319e-09	down
FPSE_06345	-2.26266	1.84553e-10	down
FPSE_08803	-2.26248	8.64347e-11	down
FPSE_06666	-2.26125	1.74565e-11	down
FPSE_09616	-2.261	8.29655e-10	down
FPSE_09920	-2.25779	0.0263659	down
FPSE_06672	-2.25619	0.0225986	down
FPSE_08928	-2.2534	2.94222e-06	down
FPSE_05671	-2.2503	1.64912e-06	down
FPSE_10496	-2.24982	9.19511e-06	down
FPSE_11409	-2.24982	4.13675e-07	down
FPSE_09811	-2.24894	0.0156227	down
FPSE_00544	-2.24776	2.68047e-05	down
FPSE_06640	-2.24455	0.0148043	down
FPSE_01156	-2.24397	0.00138927	down
FPSE_07438	-2.24286	8.40546e-11	down
FPSE_11487	-2.24214	0.0277715	down
FPSE_11811	-2.24209	1.43678e-10	down
FPSE_08446	-2.23724	0.000102831	down
FPSE_07654	-2.23437	1.85485e-07	down
FPSE_07314	-2.22888	1.68801e-17	down
FPSE_03257	-2.22841	5.33457e-07	down
FPSE_02867	-2.22647	6.98182e-06	down
FPSE_00550	-2.22621	2.16695e-15	down
FPSE_10736	-2.22555	5.50009e-16	down
FPSE_11404	-2.22416	5.42369e-12	down
FPSE_03757	-2.22265	0.0090357	down
FPSE_09038	-2.2207	0.00306809	down
FPSE_06033	-2.21984	0.00191403	down
FPSE_06804	-2.21811	6.22013e-05	down
FPSE_03840	-2.21672	2.54223e-09	down
FPSE_04054	-2.21661	5.34019e-20	down
FPSE_08331	-2.21257	2.22275e-06	down
FPSE_07940	-2.21167	1.0439e-07	down
FPSE_08556	-2.21064	1.63086e-08	down
FPSE_06427	-2.20437	5.48258e-05	down
FPSE_03017	-2.20347	2.47452e-05	down
FPSE_06089	-2.20194	1.63038e-11	down
FPSE_00713	-2.19912	0.0333323	down
FPSE_01014	-2.19888	6.92021e-13	down
FPSE_02429	-2.19744	0.0070035	down
FPSE_06085	-2.19622	0.00992322	down
FPSE_11035	-2.19402	0.00862555	down
FPSE_06889	-2.19302	1.2203e-07	down
FPSE_02185	-2.19228	2.03672e-13	down
FPSE_06572	-2.19193	2.2486e-16	down
FPSE_01555	-2.1914	9.15078e-09	down
FPSE_06228	-2.19095	9.98862e-13	down
FPSE_02625	-2.19068	2.07238e-14	down
FPSE_10449	-2.18932	0.0156214	down
FPSE_05701	-2.18791	0.0051287	down
FPSE_03442	-2.18545	1.676e-05	down
FPSE_09622	-2.18409	6.58166e-14	down
FPSE_05359	-2.18355	1.49069e-11	down
FPSE_12380	-2.18316	2.0318e-11	down
FPSE_04577	-2.17964	7.81089e-07	down
FPSE_02764	-2.17515	2.94918e-12	down
FPSE_02845	-2.17148	1.15194e-10	down
FPSE_06914	-2.16866	0.00530591	down
FPSE_05087	-2.16605	0.00575652	down
FPSE_01476	-2.16503	0.02001	down
FPSE_02871	-2.16431	0.030379	down
FPSE_03125	-2.16308	2.52631e-10	down
FPSE_09592	-2.16304	4.70633e-15	down
FPSE_00078	-2.16042	5.08362e-17	down
FPSE_10228	-2.16015	0.0350813	down
FPSE_12125	-2.16012	4.85191e-14	down
FPSE_11217	-2.1572	0.00794406	down
FPSE_04344	-2.15358	1.03599e-16	down
FPSE_03090	-2.15325	0.000964358	down
FPSE_07967	-2.15129	6.45754e-16	down
FPSE_00726	-2.15058	0.0130546	down
FPSE_05536	-2.14734	3.26537e-07	down
FPSE_09329	-2.1465	0.000790313	down
FPSE_05057	-2.14457	0.00049786	down
FPSE_08240	-2.14449	1.57355e-16	down
FPSE_06395	-2.1442	4.3031e-15	down
FPSE_08770	-2.13928	0.000193311	down
FPSE_11310	-2.13295	0.000255194	down
FPSE_08849	-2.13262	7.58425e-08	down
FPSE_01589	-2.13122	0.0402986	down
FPSE_07320	-2.13014	2.48424e-05	down
FPSE_10618	-2.12867	6.34264e-12	down
FPSE_01309	-2.12801	3.00318e-08	down
FPSE_09556	-2.12545	4.14008e-07	down
FPSE_03586	-2.1254	2.01619e-06	down
FPSE_05919	-2.12515	1.84964e-14	down
FPSE_11462	-2.12171	1.00701e-12	down
FPSE_01737	-2.11815	4.005e-11	down
FPSE_05444	-2.11237	4.81454e-19	down
FPSE_02617	-2.11212	1.04125e-10	down
FPSE_07236	-2.10962	3.46347e-14	down
FPSE_06230	-2.1095	2.83517e-17	down
FPSE_07765	-2.10923	0.0081293	down
FPSE_05542	-2.10389	0.0012342	down
FPSE_09338	-2.10219	4.31885e-06	down
FPSE_00139	-2.1021	1.64714e-12	down
FPSE_04282	-2.10089	6.41594e-07	down
FPSE_02711	-2.10019	3.51541e-15	down
FPSE_11346	-2.09597	0.0327921	down
FPSE_10928	-2.09482	4.5454e-19	down
FPSE_01861	-2.09476	9.78864e-05	down
FPSE_10418	-2.09464	0.0360251	down
FPSE_10039	-2.09407	1.32587e-13	down
FPSE_01407	-2.09222	4.32828e-16	down
FPSE_09388	-2.08884	2.3478e-14	down
FPSE_01194	-2.08876	1.58824e-14	down
FPSE_09339	-2.08844	5.03945e-18	down
FPSE_06594	-2.08651	1.77831e-06	down
FPSE_11355	-2.08156	0.0147912	down
FPSE_09189	-2.08142	2.64378e-06	down
FPSE_07726	-2.07452	8.01294e-09	down
FPSE_11530	-2.06554	1.1195e-10	down
FPSE_10154	-2.06548	0.0442635	down
FPSE_02459	-2.0638	4.30041e-06	down
FPSE_06854	-2.06043	1.56311e-13	down
FPSE_01963	-2.05919	6.44335e-05	down
FPSE_02756	-2.05611	0.000119755	down
FPSE_08033	-2.05552	0.000248359	down
FPSE_07259	-2.05519	0.00017487	down
FPSE_10382	-2.05383	2.57586e-05	down
FPSE_06385	-2.05347	1.18475e-05	down
FPSE_05989	-2.04969	0.0122149	down
FPSE_02247	-2.04923	0.00161789	down
FPSE_07381	-2.04797	9.15078e-09	down
FPSE_10661	-2.04707	1.27622e-15	down
FPSE_04052	-2.04525	2.69459e-15	down
FPSE_01675	-2.04432	0.0485514	down
FPSE_00417	-2.04292	4.83928e-05	down
FPSE_04759	-2.04192	0.00261824	down
FPSE_00572	-2.04145	7.03961e-05	down
FPSE_09635	-2.04046	5.86215e-06	down
FPSE_08708	-2.03992	3.16152e-16	down
FPSE_02920	-2.0399	7.95564e-08	down
FPSE_01794	-2.03964	1.89011e-11	down
FPSE_02208	-2.035	0.0148426	down
FPSE_08351	-2.03359	4.01e-12	down
FPSE_02828	-2.03098	0.00156963	down
FPSE_11045	-2.03002	8.34717e-16	down
FPSE_05219	-2.02972	2.58783e-05	down
FPSE_08201	-2.02912	0.00124132	down
FPSE_07120	-2.02882	0.0156518	down
FPSE_11196	-2.02837	3.10794e-16	down
FPSE_09740	-2.02781	0.0148719	down
FPSE_05926	-2.02742	0.0317581	down
FPSE_07734	-2.02736	5.75242e-09	down
FPSE_09554	-2.02071	3.01693e-10	down
FPSE_03965	-2.0171	1.26981e-12	down
FPSE_04941	-2.01554	1.00979e-05	down
FPSE_04552	-2.01535	3.6338e-13	down
FPSE_07690	-2.01397	2.21878e-11	down
FPSE_02650	-2.0127	0.0166307	down
FPSE_02157	-2.01161	5.65752e-06	down
FPSE_10726	-2.01148	3.23634e-05	down
FPSE_08647	-2.01049	2.35271e-13	down
FPSE_12272	-2.00953	7.29608e-06	down
FPSE_01108	-2.00814	3.97731e-09	down
FPSE_00365	-2.00608	6.39843e-14	down
FPSE_06987	-2.00429	5.47682e-08	down
FPSE_12111	-2.00409	2.12876e-05	down
FPSE_01002	-2.00199	3.55673e-10	down
FPSE_07349	-2.00125	9.20424e-05	down
FPSE_09561	-2.00053	2.97648e-06	down
FPSE_08334	-1.99877	6.43101e-08	down
FPSE_08554	-1.99652	9.39097e-13	down
FPSE_08637	-1.99561	5.97167e-09	down
FPSE_01748	-1.98773	7.78895e-10	down
FPSE_00700	-1.98529	0.000269358	down
FPSE_10336	-1.98202	0.0402409	down
FPSE_09525	-1.97936	5.80664e-06	down
FPSE_06788	-1.97793	0.000787499	down
FPSE_00666	-1.97735	0.0103209	down
FPSE_11850	-1.9697	0.00109169	down
FPSE_09950	-1.96924	4.77721e-11	down
FPSE_07608	-1.96619	0.00106615	down
FPSE_06979	-1.96565	0.0276021	down
FPSE_01854	-1.96563	0.008442	down
FPSE_07584	-1.96429	5.15214e-05	down
FPSE_05853	-1.9636	3.04837e-10	down
FPSE_10844	-1.96148	8.57665e-08	down
FPSE_01123	-1.95695	4.38433e-09	down
FPSE_05544	-1.95635	5.71406e-05	down
FPSE_08521	-1.9559	4.89405e-14	down
FPSE_08804	-1.95403	0.000118935	down
FPSE_09685	-1.94983	0.0438541	down
FPSE_12157	-1.94857	0.00542159	down
FPSE_03631	-1.94676	6.28776e-09	down
FPSE_12186	-1.94558	2.33066e-07	down
FPSE_06444	-1.94102	0.00403609	down
FPSE_06642	-1.94016	0.00424529	down
FPSE_04237	-1.94008	5.1825e-06	down
FPSE_07383	-1.93962	0.00473924	down
FPSE_04298	-1.93484	1.9176e-11	down
FPSE_03379	-1.93369	1.15834e-12	down
FPSE_09324	-1.93168	2.47286e-11	down
FPSE_04048	-1.93058	0.0291804	down
FPSE_02393	-1.93011	0.0133308	down
FPSE_07092	-1.92877	3.77348e-06	down
FPSE_03120	-1.92372	2.94222e-06	down
FPSE_12411	-1.92072	3.88389e-10	down
FPSE_09566	-1.91767	0.0201279	down
FPSE_05508	-1.91716	5.6707e-07	down
FPSE_06179	-1.91151	1.729e-06	down
FPSE_03345	-1.91082	7.66688e-16	down
FPSE_08347	-1.90796	1.43279e-06	down
FPSE_03926	-1.90765	4.12816e-06	down
FPSE_08073	-1.90678	0.0013082	down
FPSE_09788	-1.90676	1.9939e-06	down
FPSE_04892	-1.90669	4.73413e-09	down
FPSE_03618	-1.90121	0.00014181	down
FPSE_07280	-1.90024	5.84923e-06	down
FPSE_07592	-1.89995	1.44008e-07	down
FPSE_12085	-1.8996	7.98838e-07	down
FPSE_05576	-1.89909	1.56311e-13	down
FPSE_07936	-1.89517	0.00276993	down
FPSE_00565	-1.89281	0.000613753	down
FPSE_06116	-1.891	0.0108727	down
FPSE_00495	-1.88977	0.0126211	down
FPSE_07034	-1.8895	0.0492868	down
FPSE_08458	-1.88879	0.000334911	down
FPSE_07786	-1.88872	0.0151064	down
FPSE_09976	-1.88341	6.79514e-09	down
FPSE_03357	-1.88219	2.28106e-06	down
FPSE_03298	-1.8807	0.010212	down
FPSE_00532	-1.88046	9.35265e-07	down
FPSE_00631	-1.87723	0.00278966	down
FPSE_11517	-1.87627	1.87849e-14	down
FPSE_08843	-1.87536	1.09535e-11	down
FPSE_08830	-1.87524	0.0130465	down
FPSE_05194	-1.87401	0.0440822	down
FPSE_10802	-1.87094	3.05725e-09	down
FPSE_06087	-1.86959	1.20422e-05	down
FPSE_11066	-1.86896	0.0100747	down
FPSE_05083	-1.86368	0.000820661	down
FPSE_10868	-1.86044	2.71105e-05	down
FPSE_00616	-1.85973	1.03169e-10	down
FPSE_00889	-1.85506	1.08585e-13	down
FPSE_00376	-1.85498	0.046896	down
FPSE_01703	-1.85496	1.65447e-09	down
FPSE_04353	-1.85312	1.41846e-09	down
FPSE_00241	-1.85083	0.0467889	down
FPSE_02750	-1.84996	1.06776e-11	down
FPSE_04659	-1.84861	0.0253969	down
FPSE_00943	-1.84566	0.00297512	down
FPSE_11067	-1.84313	1.98002e-07	down
FPSE_10410	-1.83938	1.28981e-11	down
FPSE_09519	-1.83567	0.000775795	down
FPSE_11714	-1.83558	1.00094e-12	down
FPSE_00216	-1.83528	5.56961e-06	down
FPSE_04635	-1.83293	0.00344351	down
FPSE_10512	-1.83193	0.0127792	down
FPSE_04167	-1.83141	3.27309e-06	down
FPSE_10938	-1.83127	7.71545e-05	down
FPSE_10011	-1.83049	1.76508e-13	down
FPSE_02616	-1.82997	6.51412e-11	down
FPSE_01442	-1.82528	2.28921e-08	down
FPSE_01680	-1.81984	4.7525e-11	down
FPSE_05674	-1.81903	1.1713e-12	down
FPSE_00995	-1.81871	1.09725e-09	down
FPSE_10853	-1.81637	0.00223549	down
FPSE_10138	-1.81412	1.5196e-10	down
FPSE_10321	-1.81234	1.7604e-05	down
FPSE_02911	-1.812	0.00182879	down
FPSE_02096	-1.80967	2.42376e-11	down
FPSE_03467	-1.80683	0.0478558	down
FPSE_03114	-1.80445	0.012394	down
FPSE_01400	-1.80348	1.47025e-09	down
FPSE_07049	-1.80236	1.65202e-08	down
FPSE_05193	-1.80171	1.35524e-07	down
FPSE_03439	-1.80073	0.015941	down
FPSE_12349	-1.79848	0.0328618	down
FPSE_03259	-1.79481	5.49077e-11	down
FPSE_04364	-1.79183	4.66739e-09	down
FPSE_11637	-1.79068	8.92509e-11	down
FPSE_11654	-1.78958	2.51901e-09	down
FPSE_09136	-1.78436	0.000110868	down
FPSE_04388	-1.78237	0.0206268	down
FPSE_09724	-1.77725	0.000462367	down
FPSE_04950	-1.77005	7.27159e-11	down
FPSE_10748	-1.77	1.14778e-10	down
FPSE_05546	-1.75947	1.59766e-10	down
FPSE_09729	-1.75791	2.63505e-07	down
FPSE_08714	-1.7577	8.96218e-10	down
FPSE_09220	-1.75717	2.67913e-12	down
FPSE_02128	-1.75627	0.0348023	down
FPSE_07692	-1.75598	0.000132705	down
FPSE_05429	-1.75499	0.000146586	down
FPSE_01374	-1.7541	0.000271504	down
FPSE_04128	-1.75175	2.47877e-09	down
FPSE_07596	-1.75171	3.49856e-06	down
FPSE_08750	-1.75055	0.00821145	down
FPSE_01116	-1.74814	2.3666e-08	down
FPSE_08042	-1.74802	0.000558033	down
FPSE_02307	-1.74714	0.000767864	down
FPSE_05129	-1.74646	0.000216895	down
FPSE_05946	-1.74589	0.000324283	down
FPSE_11824	-1.74521	9.0636e-10	down
FPSE_02947	-1.74478	0.0331551	down
FPSE_06644	-1.74256	7.60704e-07	down
FPSE_01197	-1.74074	5.49156e-05	down
FPSE_00887	-1.73705	2.01892e-06	down
FPSE_11002	-1.73457	5.44378e-06	down
FPSE_00855	-1.73164	0.00435227	down
FPSE_03144	-1.73142	0.00427398	down
FPSE_12309	-1.73114	2.37679e-05	down
FPSE_07417	-1.73015	2.12388e-05	down
FPSE_01126	-1.72663	3.25033e-06	down
FPSE_00334	-1.72561	1.25205e-09	down
FPSE_01774	-1.72484	5.7323e-05	down
FPSE_08501	-1.72377	2.5207e-09	down
FPSE_09742	-1.72326	0.00270882	down
FPSE_07261	-1.72251	4.99606e-10	down
FPSE_04870	-1.72194	0.000285922	down
FPSE_10808	-1.71985	4.31852e-06	down
FPSE_09389	-1.7169	1.67435e-12	down
FPSE_00199	-1.71634	2.94423e-05	down
FPSE_05673	-1.71068	1.09292e-08	down
FPSE_06575	-1.70987	6.99373e-06	down
FPSE_11929	-1.70961	0.00270986	down
FPSE_10623	-1.70951	3.30482e-08	down
FPSE_05549	-1.70663	0.00167922	down
FPSE_05297	-1.70005	2.32873e-06	down
FPSE_01834	-1.69883	2.6655e-11	down
FPSE_03472	-1.69717	7.88403e-07	down
FPSE_09127	-1.69648	2.95928e-07	down
FPSE_00315	-1.69527	3.36319e-07	down
FPSE_12357	-1.69331	0.0102348	down
FPSE_08971	-1.6929	5.33202e-12	down
FPSE_10738	-1.69098	0.000225306	down
FPSE_07724	-1.69082	5.74263e-11	down
FPSE_02546	-1.69029	1.05232e-05	down
FPSE_10472	-1.68996	3.13139e-05	down
FPSE_04809	-1.68957	1.25705e-10	down
FPSE_08969	-1.68925	6.43475e-07	down
FPSE_07867	-1.68633	2.13825e-08	down
FPSE_01661	-1.68607	0.0242944	down
FPSE_06253	-1.68469	3.73541e-05	down
FPSE_00117	-1.68357	7.1931e-10	down
FPSE_11925	-1.68315	7.41357e-06	down
FPSE_03561	-1.68052	1.59335e-07	down
FPSE_00222	-1.67932	0.0412123	down
FPSE_08094	-1.6793	3.35241e-05	down
FPSE_11396	-1.67896	2.35087e-05	down
FPSE_08740	-1.67872	0.0137104	down
FPSE_05147	-1.67723	1.96667e-08	down
FPSE_02264	-1.67593	0.00134394	down
FPSE_00293	-1.67275	0.00704354	down
FPSE_05401	-1.67196	4.29762e-07	down
FPSE_03559	-1.66589	0.000129368	down
FPSE_08715	-1.66462	0.000561504	down
FPSE_06721	-1.66353	7.03924e-08	down
FPSE_06589	-1.66273	0.0107254	down
FPSE_06707	-1.66161	0.00358596	down
FPSE_10620	-1.6613	1.14625e-11	down
FPSE_01251	-1.66092	1.40982e-05	down
FPSE_06500	-1.65957	2.47591e-08	down
FPSE_05584	-1.654	2.79176e-10	down
FPSE_10266	-1.65361	6.80776e-05	down
FPSE_07384	-1.65309	0.00337863	down
FPSE_09792	-1.65207	4.77718e-10	down
FPSE_02125	-1.64908	0.0074823	down
FPSE_11412	-1.64882	0.00580461	down
FPSE_06176	-1.64716	0.00207228	down
FPSE_11441	-1.64652	0.0191507	down
FPSE_07569	-1.64488	4.12277e-06	down
FPSE_02275	-1.63881	1.77295e-05	down
FPSE_06216	-1.6385	1.42122e-06	down
FPSE_00351	-1.63838	0.00186202	down
FPSE_04156	-1.63672	5.60264e-11	down
FPSE_02426	-1.63527	0.0178585	down
FPSE_04593	-1.63173	7.69192e-09	down
FPSE_05681	-1.62874	0.00397174	down
FPSE_04816	-1.62763	0.00459049	down
FPSE_02423	-1.6274	6.39429e-08	down
FPSE_04218	-1.62209	2.37046e-05	down
FPSE_12173	-1.62196	3.52831e-08	down
FPSE_04232	-1.62107	0.00373878	down
FPSE_09906	-1.61722	2.00383e-09	down
FPSE_09845	-1.61498	0.000659829	down
FPSE_01283	-1.61429	0.00820874	down
FPSE_02035	-1.6117	7.78895e-10	down
FPSE_09591	-1.60854	4.32448e-07	down
FPSE_08339	-1.60836	0.000731505	down
FPSE_05986	-1.60776	2.39394e-07	down
FPSE_05736	-1.6021	0.00174998	down
FPSE_10780	-1.59984	1.01089e-06	down
FPSE_09160	-1.5963	0.000156901	down
FPSE_05688	-1.59539	0.0120481	down
FPSE_11056	-1.59512	0.0348814	down
FPSE_10256	-1.59504	3.33071e-07	down
FPSE_05680	-1.59138	0.0017957	down
FPSE_06335	-1.58565	0.000165037	down
FPSE_05323	-1.58211	0.0387822	down
FPSE_02804	-1.58192	4.55371e-06	down
FPSE_01565	-1.57866	3.24663e-06	down
FPSE_08485	-1.57626	0.0389851	down
FPSE_02661	-1.57576	8.3976e-11	down
FPSE_07047	-1.57327	4.64441e-09	down
FPSE_12387	-1.5729	0.00636852	down
FPSE_02374	-1.57204	1.59644e-08	down
FPSE_10259	-1.57151	6.11253e-06	down
FPSE_05336	-1.57114	0.0232331	down
FPSE_01927	-1.57042	4.94884e-06	down
FPSE_12235	-1.56788	1.54255e-08	down
FPSE_04123	-1.56564	2.65669e-06	down
FPSE_09558	-1.56523	2.05902e-05	down
FPSE_00467	-1.56187	2.48081e-10	down
FPSE_03256	-1.56159	0.0205529	down
FPSE_06634	-1.56078	3.72277e-08	down
FPSE_02932	-1.55886	0.000213462	down
FPSE_08768	-1.55879	0.00204331	down
FPSE_00437	-1.55755	0.00300061	down
FPSE_02209	-1.55567	0.00032501	down
FPSE_04943	-1.55549	0.000158343	down
FPSE_07020	-1.55491	0.0429354	down
FPSE_05267	-1.55461	2.42024e-06	down
FPSE_00438	-1.55321	0.0020108	down
FPSE_01307	-1.55213	0.00667989	down
FPSE_06213	-1.55205	0.00648536	down
FPSE_09952	-1.55047	9.15164e-05	down
FPSE_11969	-1.55017	0.00847738	down
FPSE_06802	-1.54967	0.0403149	down
FPSE_04771	-1.5492	1.48065e-05	down
FPSE_03140	-1.54803	0.0214982	down
FPSE_12334	-1.54695	0.00837891	down
FPSE_03903	-1.54666	2.65514e-09	down
FPSE_02002	-1.54585	0.000917525	down
FPSE_04502	-1.54521	0.00126078	down
FPSE_07391	-1.54444	0.000963623	down
FPSE_05643	-1.54289	0.019772	down
FPSE_11596	-1.54264	0.000357706	down
FPSE_08477	-1.54086	2.02259e-06	down
FPSE_05074	-1.54053	0.00135805	down
FPSE_10260	-1.54051	0.00746247	down
FPSE_05638	-1.53444	4.5423e-05	down
FPSE_00052	-1.53213	7.79559e-08	down
FPSE_06079	-1.53167	0.0194733	down
FPSE_07160	-1.53131	1.92749e-06	down
FPSE_10659	-1.53087	0.00525309	down
FPSE_01691	-1.52842	6.9816e-09	down
FPSE_11933	-1.52425	0.022728	down
FPSE_11216	-1.52357	2.48927e-08	down
FPSE_03889	-1.5214	1.15654e-06	down
FPSE_11984	-1.52081	5.04497e-05	down
FPSE_11432	-1.51916	0.012785	down
FPSE_02418	-1.51874	0.0177623	down
FPSE_09951	-1.51835	9.57774e-08	down
FPSE_05328	-1.51761	0.000476227	down
FPSE_02557	-1.51683	1.48538e-05	down
FPSE_07239	-1.51605	2.37586e-07	down
FPSE_02611	-1.51194	2.36118e-06	down
FPSE_10010	-1.50847	0.00191466	down
FPSE_00774	-1.50747	1.00544e-06	down
FPSE_09226	-1.50731	6.59133e-05	down
FPSE_12378	-1.5069	0.000408774	down
FPSE_11105	-1.50264	2.98791e-09	down
FPSE_08832	-1.50261	0.0010158	down
FPSE_03020	-1.50134	0.00154337	down
FPSE_08225	-1.5013	0.0215277	down
FPSE_09228	-1.50079	1.71613e-08	down
FPSE_08139	-1.49975	0.00424347	down
FPSE_07771	-1.49816	5.51324e-07	down
FPSE_02165	-1.49697	5.24402e-08	down
FPSE_07594	-1.49447	1.84906e-06	down
FPSE_05806	-1.49365	0.000225285	down
FPSE_09224	-1.49343	0.0355621	down
FPSE_06943	-1.49304	0.00727284	down
FPSE_09357	-1.4897	0.000195136	down
FPSE_10739	-1.48922	0.00348875	down
FPSE_12437	-1.48675	3.9697e-06	down
FPSE_03309	-1.48591	0.000726551	down
FPSE_08877	-1.48568	0.00370624	down
FPSE_03733	-1.48194	8.19809e-05	down
FPSE_01124	-1.48109	3.40504e-07	down
FPSE_09574	-1.47824	0.0124889	down
FPSE_04706	-1.47722	0.00251836	down
FPSE_03341	-1.47555	5.04309e-08	down
FPSE_08121	-1.47398	0.0264916	down
FPSE_05870	-1.47398	0.00432168	down
FPSE_04108	-1.47369	0.00316649	down
FPSE_03614	-1.47229	3.18792e-07	down
FPSE_08673	-1.47096	1.48538e-05	down
FPSE_04823	-1.47045	0.000988656	down
FPSE_05858	-1.46945	3.06204e-05	down
FPSE_08955	-1.4674	6.93454e-06	down
FPSE_09390	-1.46596	1.06272e-05	down
FPSE_10755	-1.46555	0.0129243	down
FPSE_12367	-1.46452	2.24161e-07	down
FPSE_08502	-1.46363	6.99373e-06	down
FPSE_09899	-1.46305	0.0193582	down
FPSE_08463	-1.46006	5.84928e-06	down
FPSE_05920	-1.46002	2.18784e-07	down
FPSE_03220	-1.45917	0.00272028	down
FPSE_01129	-1.45778	9.96965e-08	down
FPSE_07728	-1.45729	4.54126e-07	down
FPSE_01926	-1.45384	6.42903e-09	down
FPSE_02033	-1.45293	1.38621e-06	down
FPSE_10040	-1.45116	6.16739e-08	down
FPSE_01013	-1.45055	7.69192e-09	down
FPSE_10924	-1.45046	0.00536819	down
FPSE_10955	-1.44934	7.59079e-06	down
FPSE_11905	-1.44915	0.0366829	down
FPSE_04725	-1.44805	5.32492e-08	down
FPSE_05201	-1.44765	8.33554e-06	down
FPSE_07947	-1.44759	0.0257647	down
FPSE_08381	-1.44684	0.0257157	down
FPSE_11809	-1.44622	3.17076e-07	down
FPSE_12088	-1.44537	8.02375e-05	down
FPSE_11635	-1.4451	0.00141621	down
FPSE_10268	-1.44456	1.87184e-07	down
FPSE_05845	-1.44403	2.78459e-09	down
FPSE_07723	-1.44359	6.25038e-09	down
FPSE_07493	-1.44086	0.00811061	down
FPSE_06991	-1.43912	1.10036e-06	down
FPSE_11932	-1.43794	2.99664e-07	down
FPSE_08773	-1.43715	1.849e-07	down
FPSE_01238	-1.43706	0.00453745	down
FPSE_09449	-1.43264	0.000302722	down
FPSE_06266	-1.43255	1.09163e-05	down
FPSE_02686	-1.43028	0.00141853	down
FPSE_07544	-1.42778	1.46421e-07	down
FPSE_06620	-1.42773	0.00367742	down
FPSE_06876	-1.42555	0.0083902	down
FPSE_10296	-1.42412	0.0245401	down
FPSE_01182	-1.42381	6.65175e-05	down
FPSE_04656	-1.41608	4.45542e-07	down
FPSE_04233	-1.41568	0.00506455	down
FPSE_11505	-1.4148	5.56443e-08	down
FPSE_01418	-1.41454	0.000249861	down
FPSE_02141	-1.41324	0.0003301	down
FPSE_09026	-1.41183	0.00153862	down
FPSE_09190	-1.4106	1.4742e-07	down
FPSE_01027	-1.41006	0.00304482	down
FPSE_11051	-1.40904	0.0232331	down
FPSE_03769	-1.407	0.000132441	down
FPSE_09196	-1.40597	8.17189e-07	down
FPSE_11682	-1.40315	2.51158e-08	down
FPSE_12168	-1.40099	6.58315e-07	down
FPSE_01758	-1.39833	5.33593e-07	down
FPSE_01869	-1.3979	0.0268747	down
FPSE_09790	-1.397	0.00308941	down
FPSE_06178	-1.39585	0.000389762	down
FPSE_11509	-1.39501	0.0334687	down
FPSE_02591	-1.39438	3.52206e-05	down
FPSE_11782	-1.3931	0.000259119	down
FPSE_05823	-1.39021	0.000954264	down
FPSE_05620	-1.38891	1.08076e-05	down
FPSE_01858	-1.38585	0.013104	down
FPSE_11623	-1.38274	5.36042e-07	down
FPSE_01681	-1.37995	0.0305082	down
FPSE_03959	-1.37704	1.28971e-05	down
FPSE_09102	-1.36824	0.00116605	down
FPSE_08230	-1.3682	1.52245e-05	down
FPSE_03116	-1.36757	0.00452022	down
FPSE_07317	-1.36575	3.73806e-07	down
FPSE_04698	-1.36557	0.004949	down
FPSE_01937	-1.36486	0.000142367	down
FPSE_08993	-1.36443	5.35062e-05	down
FPSE_06298	-1.36398	0.00045682	down
FPSE_03997	-1.36342	0.00394427	down
FPSE_07610	-1.35991	0.01432	down
FPSE_00981	-1.35877	3.1758e-07	down
FPSE_10476	-1.35764	0.00599664	down
FPSE_07215	-1.35454	0.0423431	down
FPSE_05667	-1.34912	0.00578669	down
FPSE_01818	-1.34821	4.36621e-08	down
FPSE_03642	-1.34391	5.27861e-07	down
FPSE_02016	-1.34274	2.32699e-07	down
FPSE_01305	-1.34192	0.000234672	down
FPSE_05130	-1.34107	7.28303e-07	down
FPSE_04648	-1.34036	0.00674472	down
FPSE_01942	-1.33866	0.00267111	down
FPSE_05064	-1.33835	2.22275e-06	down
FPSE_08140	-1.33763	0.0465144	down
FPSE_05907	-1.33723	7.93814e-08	down
FPSE_11518	-1.3371	2.57618e-06	down
FPSE_05748	-1.33702	0.0081158	down
FPSE_09886	-1.3355	2.2522e-05	down
FPSE_06289	-1.32945	0.00448598	down
FPSE_03497	-1.32779	0.00140833	down
FPSE_09457	-1.32759	0.0292048	down
FPSE_11325	-1.32636	0.0113041	down
FPSE_00542	-1.32276	0.00384037	down
FPSE_02793	-1.32276	1.39618e-06	down
FPSE_06059	-1.32231	0.000775795	down
FPSE_04891	-1.3201	4.81055e-07	down
FPSE_06934	-1.31945	0.00180545	down
FPSE_00725	-1.31912	0.0199765	down
FPSE_10514	-1.31872	3.74593e-05	down
FPSE_07604	-1.31822	0.00257035	down
FPSE_04199	-1.31571	0.000627211	down
FPSE_05814	-1.31109	2.38639e-07	down
FPSE_09621	-1.30819	2.1537e-05	down
FPSE_01831	-1.30784	0.00232111	down
FPSE_02286	-1.30679	4.24317e-05	down
FPSE_05763	-1.30653	0.0014738	down
FPSE_09468	-1.30523	3.15853e-07	down
FPSE_04271	-1.30232	8.25543e-06	down
FPSE_05306	-1.30208	0.00424433	down
FPSE_00262	-1.30042	0.00014144	down
FPSE_04236	-1.29903	0.0020933	down
FPSE_08023	-1.29717	1.24279e-07	down
FPSE_11537	-1.29641	0.0105308	down
FPSE_03093	-1.29562	0.0132183	down
FPSE_00925	-1.29523	0.000101389	down
FPSE_02628	-1.29512	7.49337e-07	down
FPSE_08765	-1.29393	0.020314	down
FPSE_08959	-1.29284	0.000358245	down
FPSE_06533	-1.29251	0.0392839	down
FPSE_06010	-1.29208	4.99735e-05	down
FPSE_06188	-1.29198	0.0166413	down
FPSE_01193	-1.29118	4.22094e-05	down
FPSE_00577	-1.29048	0.0178758	down
FPSE_08338	-1.28762	0.000873646	down
FPSE_00629	-1.28575	0.00489156	down
FPSE_08564	-1.28525	6.01635e-06	down
FPSE_01936	-1.28493	0.00121285	down
FPSE_04316	-1.28185	0.000375462	down
FPSE_09515	-1.27935	0.000789061	down
FPSE_05537	-1.27762	0.0115207	down
FPSE_02045	-1.27576	0.00157617	down
FPSE_01807	-1.27447	0.0156772	down
FPSE_04815	-1.27358	0.000487653	down
FPSE_08226	-1.2724	1.22459e-06	down
FPSE_03072	-1.27052	8.26349e-05	down
FPSE_12304	-1.27001	0.000336478	down
FPSE_01921	-1.26972	2.67882e-05	down
FPSE_08737	-1.26902	0.0237551	down
FPSE_00409	-1.26596	2.16554e-06	down
FPSE_04310	-1.26418	4.6349e-05	down
FPSE_11806	-1.26403	0.0186621	down
FPSE_11867	-1.2638	0.000723471	down
FPSE_10842	-1.26305	0.000107666	down
FPSE_05624	-1.26302	7.38933e-06	down
FPSE_04455	-1.26266	0.0324481	down
FPSE_02296	-1.2623	0.00121515	down
FPSE_01369	-1.26157	0.00372541	down
FPSE_01057	-1.26074	0.000632269	down
FPSE_10245	-1.26036	0.00779445	down
FPSE_10957	-1.25993	0.0106581	down
FPSE_10917	-1.25931	0.0245346	down
FPSE_07676	-1.25799	0.0096913	down
FPSE_09322	-1.2572	3.52362e-06	down
FPSE_01528	-1.25672	0.0157104	down
FPSE_08529	-1.25498	3.33563e-06	down
FPSE_10181	-1.25476	3.80641e-05	down
FPSE_01979	-1.25073	0.000694323	down
FPSE_10908	-1.24974	0.00245478	down
FPSE_08669	-1.24698	0.00558675	down
FPSE_10731	-1.24365	0.000218787	down
FPSE_07851	-1.24332	0.0424178	down
FPSE_04742	-1.24216	2.47824e-05	down
FPSE_12382	-1.24043	8.75455e-06	down
FPSE_04539	-1.24015	0.000208986	down
FPSE_11970	-1.23654	0.00632488	down
FPSE_11934	-1.23593	0.00319894	down
FPSE_02683	-1.23528	0.00530139	down
FPSE_09533	-1.23473	0.012274	down
FPSE_04295	-1.23437	5.04383e-06	down
FPSE_03532	-1.23277	7.30104e-05	down
FPSE_01090	-1.23111	4.11964e-05	down
FPSE_00908	-1.22851	0.0401986	down
FPSE_11316	-1.22675	2.52175e-05	down
FPSE_06078	-1.22528	0.000509858	down
FPSE_04249	-1.22493	0.00663594	down
FPSE_03484	-1.22458	0.0138459	down
FPSE_02704	-1.22392	0.0180669	down
FPSE_02936	-1.22371	0.036788	down
FPSE_01420	-1.22245	0.00501164	down
FPSE_05202	-1.22222	3.63607e-06	down
FPSE_09835	-1.22205	0.0383011	down
FPSE_00416	-1.2198	0.0366829	down
FPSE_01359	-1.21893	2.022e-05	down
FPSE_08555	-1.21692	7.00589e-06	down
FPSE_03398	-1.21461	4.05341e-05	down
FPSE_11465	-1.2038	0.00011372	down
FPSE_03777	-1.20363	0.0212261	down
FPSE_01091	-1.2018	4.59707e-05	down
FPSE_07852	-1.20165	8.07943e-06	down
FPSE_04212	-1.20037	0.0353206	down
FPSE_04531	-1.19966	0.000609704	down
FPSE_09095	-1.19831	0.00032246	down
FPSE_03111	-1.19749	2.20981e-05	down
FPSE_08253	-1.1955	8.49258e-05	down
FPSE_10826	-1.19474	0.00123689	down
FPSE_05397	-1.19404	0.00150196	down
FPSE_04904	-1.1934	0.00016756	down
FPSE_07736	-1.19225	0.0477702	down
FPSE_04000	-1.19123	0.000513335	down
FPSE_10751	-1.19057	0.000357455	down
FPSE_06930	-1.18961	0.000233824	down
FPSE_01923	-1.18955	1.02886e-05	down
FPSE_01257	-1.18621	4.12816e-06	down
FPSE_03004	-1.18553	2.33525e-05	down
FPSE_01078	-1.18404	0.000131366	down
FPSE_09512	-1.18373	0.00474115	down
FPSE_09159	-1.183	0.00187194	down
FPSE_06571	-1.18248	0.00408128	down
FPSE_00570	-1.18082	0.00038688	down
FPSE_09970	-1.18054	5.6787e-05	down
FPSE_08911	-1.18032	0.000335384	down
FPSE_02709	-1.17512	5.16969e-05	down
FPSE_07729	-1.17324	0.000325275	down
FPSE_12438	-1.17305	2.37046e-05	down
FPSE_08779	-1.17276	0.00767555	down
FPSE_04239	-1.17172	0.00271731	down
FPSE_06276	-1.17138	0.0138094	down
FPSE_02610	-1.17043	0.000224575	down
FPSE_07744	-1.16952	3.95961e-05	down
FPSE_04976	-1.16933	1.48065e-05	down
FPSE_10509	-1.16928	0.000276017	down
FPSE_05391	-1.16801	6.10375e-05	down
FPSE_06825	-1.16801	2.71111e-06	down
FPSE_10571	-1.16559	0.0105761	down
FPSE_00046	-1.16513	0.0487067	down
FPSE_09958	-1.16493	0.000589437	down
FPSE_04113	-1.16277	0.0263659	down
FPSE_09732	-1.16211	0.00196201	down
FPSE_04914	-1.16164	0.000165037	down
FPSE_00786	-1.15934	2.72462e-05	down
FPSE_05749	-1.15918	0.0290024	down
FPSE_02561	-1.15915	0.000338443	down
FPSE_01571	-1.1587	0.00507656	down
FPSE_01335	-1.15823	1.28669e-05	down
FPSE_07945	-1.15819	0.000868897	down
FPSE_09910	-1.158	1.92084e-05	down
FPSE_07316	-1.15723	0.00248074	down
FPSE_04414	-1.15716	0.000107569	down
FPSE_11223	-1.15609	0.0446917	down
FPSE_12435	-1.1541	0.0306123	down
FPSE_05256	-1.15348	0.000113828	down
FPSE_09787	-1.15236	0.00997533	down
FPSE_10257	-1.14964	0.0111639	down
FPSE_09921	-1.14942	0.000479127	down
FPSE_03021	-1.14899	0.00986102	down
FPSE_00915	-1.14844	1.05769e-05	down
FPSE_01373	-1.14775	0.0423284	down
FPSE_11928	-1.14711	2.69368e-05	down
FPSE_12319	-1.1471	3.40421e-05	down
FPSE_00815	-1.14669	0.000670794	down
FPSE_03076	-1.14634	5.2716e-05	down
FPSE_10202	-1.14518	0.000110341	down
FPSE_01468	-1.14516	0.000354702	down
FPSE_08690	-1.14472	3.12934e-05	down
FPSE_07501	-1.14371	7.22704e-05	down
FPSE_07269	-1.14023	0.000647853	down
FPSE_08199	-1.13809	0.00141853	down
FPSE_03664	-1.138	0.00775496	down
FPSE_04811	-1.13778	5.6316e-06	down
FPSE_12410	-1.13606	0.000353359	down
FPSE_07640	-1.13446	1.22657e-05	down
FPSE_06921	-1.13199	0.0203919	down
FPSE_11993	-1.13178	0.000562337	down
FPSE_04917	-1.13064	0.000429954	down
FPSE_00836	-1.12976	0.000166501	down
FPSE_11814	-1.12888	0.00186202	down
FPSE_05805	-1.12877	0.00156603	down
FPSE_07966	-1.12793	0.00139421	down
FPSE_09545	-1.12698	0.0460586	down
FPSE_01955	-1.12612	0.00145377	down
FPSE_10045	-1.12561	1.04814e-05	down
FPSE_07226	-1.12537	7.55987e-05	down
FPSE_01262	-1.12535	1.4861e-05	down
FPSE_02316	-1.12462	0.0130706	down
FPSE_08785	-1.12438	0.000327507	down
FPSE_00014	-1.12339	0.0061487	down
FPSE_00436	-1.12334	7.50161e-05	down
FPSE_01381	-1.12304	2.73749e-05	down
FPSE_01110	-1.12267	0.00166183	down
FPSE_09817	-1.1192	0.00244814	down
FPSE_05304	-1.11702	0.0195903	down
FPSE_03320	-1.11574	0.000203894	down
FPSE_04572	-1.11571	0.000183457	down
FPSE_07204	-1.1148	0.0223356	down
FPSE_03662	-1.11445	0.000627418	down
FPSE_09451	-1.11442	3.48182e-05	down
FPSE_09876	-1.11312	0.000150278	down
FPSE_07488	-1.11298	0.0116033	down
FPSE_03337	-1.11131	0.000100123	down
FPSE_11930	-1.11077	0.000419005	down
FPSE_06967	-1.10909	0.00505597	down
FPSE_11131	-1.10712	0.011589	down
FPSE_03260	-1.10408	0.0254584	down
FPSE_07154	-1.10297	0.0482496	down
FPSE_00837	-1.10085	0.00116041	down
FPSE_04302	-1.09837	0.000551238	down
FPSE_09680	-1.09802	0.00953783	down
FPSE_06963	-1.09764	0.00725556	down
FPSE_11602	-1.09701	0.000307472	down
FPSE_11756	-1.09659	0.00575083	down
FPSE_08019	-1.09655	0.00020724	down
FPSE_04294	-1.09573	9.7252e-06	down
FPSE_01657	-1.09471	0.0286459	down
FPSE_09642	-1.09463	2.30441e-05	down
FPSE_07348	-1.09321	0.0451591	down
FPSE_04100	-1.09099	0.00520121	down
FPSE_09885	-1.08851	3.53224e-05	down
FPSE_05668	-1.08823	0.000331223	down
FPSE_02946	-1.08629	0.0239926	down
FPSE_11459	-1.0849	0.0140633	down
FPSE_12362	-1.08481	0.000488565	down
FPSE_10994	-1.08458	0.00513955	down
FPSE_00627	-1.08391	0.00276234	down
FPSE_09373	-1.08262	0.0317975	down
FPSE_06416	-1.08224	0.000216939	down
FPSE_10264	-1.08117	0.00662304	down
FPSE_07258	-1.08098	0.00245481	down
FPSE_03304	-1.07987	0.00994806	down
FPSE_10878	-1.07956	0.000975173	down
FPSE_05619	-1.07918	0.00265776	down
FPSE_12442	-1.07709	6.43695e-05	down
FPSE_09362	-1.0765	0.000199676	down
FPSE_12427	-1.07558	0.0224329	down
FPSE_12370	-1.07539	0.000101141	down
FPSE_03869	-1.0748	0.00038688	down
FPSE_05287	-1.07408	0.0129249	down
FPSE_06923	-1.07303	0.0176238	down
FPSE_07917	-1.0729	4.74682e-05	down
FPSE_07202	-1.072	0.00160008	down
FPSE_04836	-1.07101	5.27793e-05	down
FPSE_03856	-1.07002	0.0114858	down
FPSE_06496	-1.06892	2.85821e-05	down
FPSE_11675	-1.06888	0.000803467	down
FPSE_10247	-1.06687	0.00208906	down
FPSE_08582	-1.06686	0.000157942	down
FPSE_09469	-1.06576	0.000102739	down
FPSE_01930	-1.06509	0.000272121	down
FPSE_12042	-1.06096	0.00126821	down
FPSE_08286	-1.06058	0.0206881	down
FPSE_03960	-1.06036	0.00591334	down
FPSE_03992	-1.06023	0.00115198	down
FPSE_03326	-1.05639	0.000892936	down
FPSE_00564	-1.05527	0.0319101	down
FPSE_04573	-1.05502	0.000829181	down
FPSE_11640	-1.05416	3.98938e-05	down
FPSE_06007	-1.05124	0.00424529	down
FPSE_04814	-1.05057	0.0062032	down
FPSE_10347	-1.05054	0.0470724	down
FPSE_06859	-1.04818	0.000427678	down
FPSE_08840	-1.04678	0.022782	down
FPSE_08594	-1.04511	0.0127409	down
FPSE_02727	-1.04319	0.00232677	down
FPSE_04675	-1.04249	7.20818e-05	down
FPSE_05325	-1.04238	0.0428413	down
FPSE_10989	-1.04152	0.000159094	down
FPSE_07977	-1.04151	0.00749701	down
FPSE_06347	-1.04122	0.00254753	down
FPSE_03907	-1.03852	0.000915318	down
FPSE_06919	-1.03694	0.000272515	down
FPSE_00011	-1.03671	0.00128473	down
FPSE_04049	-1.0365	0.0344663	down
FPSE_03996	-1.03638	0.0318459	down
FPSE_12226	-1.03545	0.0224053	down
FPSE_05514	-1.03491	0.00543018	down
FPSE_05670	-1.03427	0.000238924	down
FPSE_04878	-1.03266	0.00794406	down
FPSE_07331	-1.03218	0.0137998	down
FPSE_03208	-1.03079	0.000947036	down
FPSE_06466	-1.03023	0.0203919	down
FPSE_07076	-1.0294	0.00900814	down
FPSE_03770	-1.02765	0.0102644	down
FPSE_12084	-1.02739	0.0478309	down
FPSE_04354	-1.02615	0.000641327	down
FPSE_07242	-1.02511	0.000163358	down
FPSE_07877	-1.02303	0.00356024	down
FPSE_01792	-1.02211	0.00314023	down
FPSE_07582	-1.02129	0.00188686	down
FPSE_06480	-1.01825	0.00655159	down
FPSE_07430	-1.01803	0.00177374	down
FPSE_11444	-1.01777	0.00508236	down
FPSE_11893	-1.01329	0.0487537	down
FPSE_01417	-1.01323	0.0194708	down
FPSE_08540	-1.01207	0.00288516	down
FPSE_11808	-1.00903	0.00490382	down
FPSE_05545	-1.00874	0.0222306	down
FPSE_08552	-1.00717	0.00707524	down
FPSE_02241	-1.00684	0.0461114	down
FPSE_01032	-1.00623	0.00739496	down
FPSE_06284	-1.00527	0.0046836	down
FPSE_02010	-1.00368	0.0382416	down
FPSE_04588	-1.00298	0.0112392	down
FPSE_00881	-1.00205	0.0156343	down
FPSE_11702	-1.00093	0.00255525	down
FPSE_07079	-1.00025	0.0178529	down
FPSE_10477	1.00139	0.00261824	up
FPSE_01619	1.00147	0.000383637	up
FPSE_06442	1.00194	0.000208986	up
FPSE_01925	1.00254	0.00267536	up
FPSE_01179	1.00353	0.01175	up
FPSE_10764	1.0036	0.0367087	up
FPSE_02540	1.00408	0.00129452	up
FPSE_00364	1.00507	0.00101911	up
FPSE_06574	1.00527	0.00704354	up
FPSE_06441	1.00599	0.000430988	up
FPSE_10877	1.00635	0.000472874	up
FPSE_00271	1.00664	0.0130546	up
FPSE_04493	1.00751	0.000895605	up
FPSE_01788	1.00774	0.00234956	up
FPSE_08503	1.00825	0.00395597	up
FPSE_11504	1.00829	0.00369458	up
FPSE_03585	1.00844	0.000211803	up
FPSE_05008	1.00878	0.00308452	up
FPSE_08607	1.00887	0.0298408	up
FPSE_05310	1.00894	0.0483009	up
FPSE_05286	1.00949	0.00208953	up
FPSE_10215	1.01015	0.00219601	up
FPSE_08509	1.01031	0.000170385	up
FPSE_02572	1.0111	0.000430134	up
FPSE_09507	1.01258	0.000886106	up
FPSE_12146	1.01282	0.000868272	up
FPSE_12133	1.01321	0.00223053	up
FPSE_07241	1.01366	0.000354882	up
FPSE_08662	1.01523	6.98308e-05	up
FPSE_00978	1.01539	0.000590865	up
FPSE_04630	1.01591	0.000242663	up
FPSE_05839	1.01608	0.00297888	up
FPSE_03578	1.01631	0.0104854	up
FPSE_00827	1.01637	0.0294889	up
FPSE_12386	1.01639	0.00148198	up
FPSE_00874	1.01641	0.000392404	up
FPSE_07975	1.0167	0.0016646	up
FPSE_07743	1.01711	0.0059738	up
FPSE_00196	1.01888	0.0418016	up
FPSE_08285	1.01892	0.0407999	up
FPSE_00448	1.01997	0.000102536	up
FPSE_08837	1.02085	0.0097883	up
FPSE_10479	1.02117	0.0474496	up
FPSE_01425	1.02128	0.000827406	up
FPSE_01404	1.02209	0.00816583	up
FPSE_08907	1.02232	0.000663761	up
FPSE_00455	1.02418	0.00345116	up
FPSE_01043	1.02444	0.00287435	up
FPSE_08884	1.02669	0.00219682	up
FPSE_12124	1.02705	0.00106185	up
FPSE_07112	1.02734	0.0350945	up
FPSE_10405	1.02746	0.000869454	up
FPSE_00472	1.02761	0.00717902	up
FPSE_01780	1.02809	0.00202687	up
FPSE_00188	1.02863	0.0239367	up
FPSE_01614	1.02868	0.00016975	up
FPSE_05897	1.0289	0.00184391	up
FPSE_09975	1.03012	0.000789061	up
FPSE_00296	1.03057	0.000113956	up
FPSE_09059	1.0309	0.0094049	up
FPSE_01259	1.03093	0.00045434	up
FPSE_00189	1.03156	0.0043856	up
FPSE_02554	1.03181	0.00614251	up
FPSE_02019	1.03194	0.0287414	up
FPSE_06254	1.0331	0.000341015	up
FPSE_00637	1.03339	0.0094049	up
FPSE_06402	1.03406	0.000108407	up
FPSE_04915	1.03407	0.0106837	up
FPSE_12239	1.03435	0.00735636	up
FPSE_08560	1.03563	0.000566725	up
FPSE_09296	1.03631	0.00346642	up
FPSE_07015	1.0377	0.000862042	up
FPSE_01270	1.03778	0.00197456	up
FPSE_01408	1.03933	0.00708426	up
FPSE_05019	1.03964	0.000130318	up
FPSE_03677	1.04073	0.00383875	up
FPSE_11804	1.04186	4.15107e-05	up
FPSE_09708	1.04201	0.00421473	up
FPSE_03609	1.04233	0.00215253	up
FPSE_04461	1.04282	0.00377975	up
FPSE_00363	1.04319	0.0266159	up
FPSE_07643	1.04398	0.000279181	up
FPSE_09985	1.04566	0.012798	up
FPSE_00772	1.04606	0.000764617	up
FPSE_02562	1.0483	0.00165016	up
FPSE_01494	1.04838	0.000997196	up
FPSE_09057	1.04877	0.0132029	up
FPSE_06135	1.04928	0.00151323	up
FPSE_07106	1.05028	0.0002321	up
FPSE_10159	1.0528	0.00118304	up
FPSE_07939	1.05355	0.00971799	up
FPSE_03135	1.0544	0.000580972	up
FPSE_07180	1.05479	6.75081e-05	up
FPSE_10711	1.05568	0.00987503	up
FPSE_10222	1.05723	0.0208387	up
FPSE_06162	1.05839	0.000836308	up
FPSE_00325	1.05872	0.000892936	up
FPSE_09800	1.05967	0.00691357	up
FPSE_02549	1.0604	0.000212255	up
FPSE_08845	1.06135	0.0422507	up
FPSE_02565	1.06174	4.28394e-05	up
FPSE_03885	1.06299	0.00130229	up
FPSE_00621	1.06303	0.000595664	up
FPSE_04748	1.06334	0.00639916	up
FPSE_07505	1.06377	0.000255546	up
FPSE_11565	1.06381	0.00285263	up
FPSE_00972	1.06513	0.00279754	up
FPSE_02023	1.06625	0.0252046	up
FPSE_05001	1.06684	0.00707937	up
FPSE_03188	1.06704	0.000781155	up
FPSE_10414	1.06747	0.0173866	up
FPSE_06405	1.06794	0.000113596	up
FPSE_03107	1.06857	0.00028864	up
FPSE_05309	1.06906	0.000390663	up
FPSE_05241	1.06949	0.00184108	up
FPSE_05007	1.06975	0.000145484	up
FPSE_03893	1.07207	2.03043e-05	up
FPSE_06183	1.07363	0.000152649	up
FPSE_01397	1.07386	0.00245104	up
FPSE_04241	1.07453	0.00032912	up
FPSE_01943	1.07638	0.0119836	up
FPSE_10427	1.07756	0.000970545	up
FPSE_00370	1.078	0.00196201	up
FPSE_04323	1.07978	0.00578669	up
FPSE_01777	1.07991	0.0276916	up
FPSE_12436	1.08043	0.00946028	up
FPSE_09170	1.08109	0.000211937	up
FPSE_00976	1.08207	0.0077576	up
FPSE_04083	1.08692	0.00018625	up
FPSE_09018	1.0871	0.00845404	up
FPSE_05132	1.08755	0.000749571	up
FPSE_02992	1.08863	3.10985e-05	up
FPSE_10383	1.08889	0.000276663	up
FPSE_01086	1.08929	7.89295e-05	up
FPSE_09101	1.0896	0.000513207	up
[truncated: 1,427 more rows]
