# Supplementary material for: Histone H3 N-Terminal Lysine Acetylation Governs Fungal Growth, Conidiation, and Pathogenicity through Regulating Gene Expression in Fusarium pseudograminearum
Source: J Fungi (Basel). 2024 May 25;10(6):379. doi: 10.3390/jof10060379 (PMC11204548; doi:10.3390/jof10060379)
Supplement: Supplementary file 1 [file jof-10-00379-s001.zip › Table S5.xlsx]

## Sheet: Sheet1
Table S5. Identification of differentially expressed genes (DEGs) in the FpH3K14R mutant.
Gene ID	log2FoldChange	Padj	Type
FPSE_08173	-11.5865	1.18621e-13	down
FPSE_07919	-9.94628	7.89453e-52	down
FPSE_01641	-9.47905	2.13098e-53	down
FPSE_08174	-9.10251	3.9602e-08	down
FPSE_00398	-8.92991	1.56263e-14	down
FPSE_07897	-8.85855	2.68615e-08	down
FPSE_09331	-8.62237	2.23027e-07	down
FPSE_07922	-8.46801	4.36761e-110	down
FPSE_07843	-8.23342	2.32538e-07	down
FPSE_05647	-8.07465	2.61661e-06	down
FPSE_12184	-7.97697	4.54879e-06	down
FPSE_01261	-7.94235	2.90704e-92	down
FPSE_04580	-7.81695	2.06905e-06	down
FPSE_02182	-7.76524	6.9313e-91	down
FPSE_06880	-7.75467	1.15208e-05	down
FPSE_00588	-7.6662	2.56233e-40	down
FPSE_07921	-7.66325	5.14843e-161	down
FPSE_07390	-7.61936	2.66332e-06	down
FPSE_07920	-7.49551	2.98455e-102	down
FPSE_08755	-7.48713	1.81475e-59	down
FPSE_03825	-7.23755	8.66741e-05	down
FPSE_06278	-7.18073	0.000106204	down
FPSE_02404	-7.10581	0.000153909	down
FPSE_02471	-7.09413	2.20426e-05	down
FPSE_02206	-7.06684	3.04014e-204	down
FPSE_09332	-7.06359	1.81746e-13	down
FPSE_07915	-7.04454	3.70707e-139	down
FPSE_08991	-7.0044	6.7708e-54	down
FPSE_06902	-6.94497	3.33819e-05	down
FPSE_08457	-6.90948	3.38248e-23	down
FPSE_05967	-6.89877	0.000304532	down
FPSE_11164	-6.69018	0.000628551	down
FPSE_02833	-6.65822	0.000703717	down
FPSE_11380	-6.64674	1.36798e-10	down
FPSE_08030	-6.6289	0.000930694	down
FPSE_10305	-6.51922	0.00115383	down
FPSE_02267	-6.4991	0.00188539	down
FPSE_12187	-6.47272	0.00140158	down
FPSE_00378	-6.45878	0.00143504	down
FPSE_02162	-6.41352	0.0019552	down
FPSE_00578	-6.40648	0.000237363	down
FPSE_08406	-6.40489	0.00195845	down
FPSE_02373	-6.31757	0.00222819	down
FPSE_08484	-6.27012	0.00035064	down
FPSE_02122	-6.253	1.3849e-14	down
FPSE_03300	-6.18856	6.02585e-12	down
FPSE_08379	-6.18782	0.000503615	down
FPSE_06308	-6.15918	0.00391575	down
FPSE_08020	-6.14328	3.09424e-85	down
FPSE_02829	-6.10161	8.74386e-55	down
FPSE_06639	-6.09817	8.70677e-36	down
FPSE_02856	-6.07161	0.00471851	down
FPSE_06710	-6.05082	0.0052961	down
FPSE_10577	-6.02225	0.00546239	down
FPSE_10302	-5.98751	2.02955e-75	down
FPSE_04864	-5.98094	0.00655528	down
FPSE_06885	-5.97374	0.00649896	down
FPSE_00387	-5.95608	0.00674163	down
FPSE_02453	-5.9	0.00857374	down
FPSE_07831	-5.89475	0.00889239	down
FPSE_08810	-5.88435	3.8485e-06	down
FPSE_08176	-5.88208	4.53623e-12	down
FPSE_05538	-5.8736	0.00868749	down
FPSE_10250	-5.84555	6.14648e-06	down
FPSE_06713	-5.8454	0.00148511	down
FPSE_05698	-5.80028	0.0113022	down
FPSE_10134	-5.79716	0.00158241	down
FPSE_09881	-5.7962	0.0145987	down
FPSE_02907	-5.77843	0.00173524	down
FPSE_04446	-5.75218	1.70035e-10	down
FPSE_01855	-5.73965	0.00180878	down
FPSE_09453	-5.71192	7.51083e-70	down
FPSE_00394	-5.69926	0.0136265	down
FPSE_06763	-5.68425	0.0144026	down
FPSE_02254	-5.66661	0.00233979	down
FPSE_06622	-5.66648	1.52494e-50	down
FPSE_11256	-5.66264	0.0153219	down
FPSE_02205	-5.65611	1.58212e-15	down
FPSE_06358	-5.6536	0.0165699	down
FPSE_06814	-5.6364	0.00249281	down
FPSE_01879	-5.63536	0.00243813	down
FPSE_06618	-5.58698	2.66724e-09	down
FPSE_04696	-5.5673	2.99517e-11	down
FPSE_05945	-5.5602	5.30767e-13	down
FPSE_10255	-5.54785	0.0199836	down
FPSE_10135	-5.49525	1.12323e-30	down
FPSE_11084	-5.492	3.39805e-05	down
FPSE_04050	-5.47981	0.0257356	down
FPSE_05648	-5.47822	5.86744e-11	down
FPSE_03436	-5.4669	0.00388279	down
FPSE_06945	-5.45883	0.0253247	down
FPSE_06772	-5.45883	0.0253247	down
FPSE_09330	-5.43728	0.0262168	down
FPSE_10561	-5.42299	0.0290074	down
FPSE_07914	-5.42019	5.71152e-110	down
FPSE_00876	-5.39722	2.72549e-80	down
FPSE_07918	-5.3952	4.35387e-88	down
FPSE_07996	-5.39374	0.0325508	down
FPSE_06362	-5.38775	0.00509213	down
FPSE_10137	-5.37268	5.38871e-29	down
FPSE_10249	-5.34469	0.00566882	down
FPSE_04072	-5.33684	0.0335384	down
FPSE_00784	-5.30541	0.00786797	down
FPSE_10099	-5.29798	0.0358244	down
FPSE_06886	-5.27818	0.0374718	down
FPSE_07998	-5.25808	0.0395032	down
FPSE_00543	-5.25789	1.09389e-14	down
FPSE_02397	-5.25268	0.0119261	down
FPSE_06666	-5.23592	5.29164e-33	down
FPSE_08360	-5.23327	0.0411336	down
FPSE_08952	-5.23327	0.0411336	down
FPSE_06845	-5.23078	1.67063e-19	down
FPSE_02190	-5.22916	0.0446309	down
FPSE_08019	-5.21089	5.10716e-43	down
FPSE_04514	-5.17031	0.00858928	down
FPSE_08809	-5.12997	2.39879e-12	down
FPSE_12416	-5.04025	0.000412488	down
FPSE_09585	-5.01216	1.2107e-08	down
FPSE_10997	-4.98688	4.87381e-16	down
FPSE_06364	-4.97283	0.0147151	down
FPSE_02240	-4.94131	0.0153264	down
FPSE_03306	-4.92777	0.017425	down
FPSE_08451	-4.90346	4.11599e-08	down
FPSE_10180	-4.89403	4.29918e-28	down
FPSE_12294	-4.8838	1.80181e-16	down
FPSE_07613	-4.84582	2.11955e-18	down
FPSE_06623	-4.83281	7.91543e-39	down
FPSE_04562	-4.79616	3.01155e-05	down
FPSE_08793	-4.79102	0.0220694	down
FPSE_08295	-4.75796	0.0269639	down
FPSE_06616	-4.74736	6.89193e-17	down
FPSE_03054	-4.71192	8.85629e-06	down
FPSE_12188	-4.70854	0.0277324	down
FPSE_05510	-4.70192	0.0300479	down
FPSE_11102	-4.66688	4.09664e-25	down
FPSE_02414	-4.63325	0.0314293	down
FPSE_02184	-4.6313	2.81127e-10	down
FPSE_06754	-4.62415	4.36694e-31	down
FPSE_06747	-4.61364	2.66698e-78	down
FPSE_02171	-4.60222	2.04397e-13	down
FPSE_12201	-4.60034	0.00208251	down
FPSE_08046	-4.5897	0.032955	down
FPSE_05000	-4.57626	1.66061e-23	down
FPSE_00740	-4.53235	0.0391193	down
FPSE_00532	-4.53184	3.29579e-21	down
FPSE_06756	-4.50636	0.00464891	down
FPSE_01942	-4.50107	5.07413e-13	down
FPSE_04445	-4.49719	1.61172e-08	down
FPSE_11423	-4.48687	3.52219e-23	down
FPSE_09699	-4.48154	0.00393332	down
FPSE_06954	-4.46888	0.00423607	down
FPSE_02831	-4.45466	0.00372017	down
FPSE_03734	-4.4154	2.22945e-68	down
FPSE_10187	-4.41472	5.06945e-30	down
FPSE_00542	-4.40783	1.20228e-12	down
FPSE_00586	-4.38584	0.00454788	down
FPSE_03244	-4.37637	9.00129e-05	down
FPSE_10449	-4.3597	0.000491711	down
FPSE_07172	-4.34864	2.36699e-07	down
FPSE_02908	-4.34827	6.39633e-07	down
FPSE_10849	-4.34429	1.47175e-05	down
FPSE_11043	-4.27712	1.19246e-56	down
FPSE_11212	-4.26872	0.000146981	down
FPSE_05508	-4.24038	3.34596e-05	down
FPSE_05506	-4.23846	1.68681e-30	down
FPSE_02185	-4.22595	6.77733e-43	down
FPSE_05644	-4.21093	2.05327e-05	down
FPSE_07917	-4.1889	1.30798e-53	down
FPSE_10629	-4.17465	3.00701e-05	down
FPSE_09184	-4.16893	1.71308e-30	down
FPSE_12444	-4.16061	0.000204318	down
FPSE_02864	-4.13284	3.57864e-33	down
FPSE_02052	-4.12886	8.96957e-05	down
FPSE_10370	-4.12591	2.87661e-62	down
FPSE_10269	-4.11583	0.0113467	down
FPSE_11381	-4.11388	8.29365e-09	down
FPSE_06769	-4.10649	3.37977e-05	down
FPSE_05646	-4.07593	1.1395e-07	down
FPSE_09186	-4.06806	7.47852e-31	down
FPSE_06661	-4.06512	0.00218867	down
FPSE_10851	-4.04134	1.72877e-39	down
FPSE_10133	-4.04087	1.18579e-08	down
FPSE_00697	-4.0399	4.09996e-15	down
FPSE_04663	-4.01811	0.000257874	down
FPSE_03753	-4.01542	2.19227e-06	down
FPSE_09565	-4.01233	3.4132e-08	down
FPSE_02074	-3.99555	2.54482e-14	down
FPSE_12210	-3.9878	3.93808e-08	down
FPSE_05446	-3.98612	0.000574377	down
FPSE_11412	-3.96958	7.13009e-09	down
FPSE_07201	-3.96172	1.06022e-09	down
FPSE_09187	-3.91797	1.22671e-29	down
FPSE_02798	-3.91095	0.000237363	down
FPSE_04343	-3.90942	2.25924e-26	down
FPSE_03756	-3.89624	1.66061e-23	down
FPSE_12295	-3.88338	4.20067e-05	down
FPSE_03736	-3.88135	1.52552e-07	down
FPSE_02504	-3.87675	4.90155e-14	down
FPSE_08368	-3.87478	3.93675e-14	down
FPSE_10153	-3.86848	6.73044e-55	down
FPSE_03451	-3.84288	1.29447e-11	down
FPSE_05571	-3.81615	5.75914e-05	down
FPSE_03479	-3.81131	1.56451e-13	down
FPSE_07818	-3.80933	0.028036	down
FPSE_03741	-3.80826	0.0271447	down
FPSE_08438	-3.79913	9.70627e-24	down
FPSE_01995	-3.78569	0.00036074	down
FPSE_08152	-3.78369	0.0077687	down
FPSE_08390	-3.78099	5.8175e-13	down
FPSE_02909	-3.77783	1.96835e-05	down
FPSE_10902	-3.76944	0.0293541	down
FPSE_03452	-3.75915	2.49428e-22	down
FPSE_03299	-3.75583	4.01091e-30	down
FPSE_05312	-3.75365	1.26942e-13	down
FPSE_07842	-3.75223	6.02501e-10	down
FPSE_01286	-3.74272	0.00185145	down
FPSE_10271	-3.73912	0.0428067	down
FPSE_01308	-3.73796	4.00666e-34	down
FPSE_07489	-3.73646	1.37388e-14	down
FPSE_05944	-3.72025	2.42075e-10	down
FPSE_09329	-3.70861	1.81161e-08	down
FPSE_02885	-3.68099	0.0143419	down
FPSE_00232	-3.6687	0.0113971	down
FPSE_06972	-3.66748	0.0371837	down
FPSE_04223	-3.63487	1.08977e-21	down
FPSE_01025	-3.63114	2.43698e-22	down
FPSE_07750	-3.62149	6.02795e-44	down
FPSE_03301	-3.61765	9.97308e-30	down
FPSE_11487	-3.61401	0.00395566	down
FPSE_11387	-3.60466	0.00337187	down
FPSE_11198	-3.5891	6.42035e-09	down
FPSE_05058	-3.58876	3.02365e-05	down
FPSE_05373	-3.57734	6.1958e-08	down
FPSE_07393	-3.57679	0.00161773	down
FPSE_08240	-3.55562	7.7718e-21	down
FPSE_09458	-3.54788	4.70607e-20	down
FPSE_00545	-3.53838	4.54772e-08	down
FPSE_04843	-3.5355	0.00808646	down
FPSE_12410	-3.5286	3.15689e-23	down
FPSE_02830	-3.52598	2.19711e-39	down
FPSE_06206	-3.50665	4.34261e-53	down
FPSE_00215	-3.47248	0.00151509	down
FPSE_00556	-3.46898	5.28614e-10	down
FPSE_03754	-3.46416	0.0199184	down
FPSE_04659	-3.45897	0.000674924	down
FPSE_08538	-3.45692	1.4696e-23	down
FPSE_06227	-3.45605	6.33086e-07	down
FPSE_03036	-3.44645	6.33047e-07	down
FPSE_12216	-3.44264	0.000724316	down
FPSE_03755	-3.44004	1.51944e-05	down
FPSE_00754	-3.43999	0.00682024	down
FPSE_04515	-3.40695	7.39826e-34	down
FPSE_05246	-3.40132	9.05848e-29	down
FPSE_04466	-3.39701	3.06399e-22	down
FPSE_08029	-3.38704	0.000407066	down
FPSE_08922	-3.38633	0.00519721	down
FPSE_08872	-3.37698	0.00024877	down
FPSE_10476	-3.36969	2.31172e-11	down
FPSE_02602	-3.35297	2.78616e-13	down
FPSE_02437	-3.35203	5.18912e-24	down
FPSE_11368	-3.35129	7.40001e-11	down
FPSE_08372	-3.34554	1.34584e-06	down
FPSE_07846	-3.33627	0.000362781	down
FPSE_02918	-3.33624	0.00098251	down
FPSE_06990	-3.32265	1.8335e-30	down
FPSE_02961	-3.31228	0.00238036	down
FPSE_04666	-3.30856	3.67825e-30	down
FPSE_12176	-3.29918	1.26785e-07	down
FPSE_02055	-3.29097	0.000533402	down
FPSE_05176	-3.27472	1.62422e-10	down
FPSE_01194	-3.2743	3.1224e-30	down
FPSE_06370	-3.22131	0.0185231	down
FPSE_00541	-3.22077	0.00215234	down
FPSE_08436	-3.21811	0.0193631	down
FPSE_11424	-3.21709	1.80149e-42	down
FPSE_03010	-3.21531	1.64124e-09	down
FPSE_05083	-3.21294	1.44684e-06	down
FPSE_03757	-3.20593	0.00103392	down
FPSE_03523	-3.19607	5.79443e-21	down
FPSE_11403	-3.19415	0.000673674	down
FPSE_06878	-3.19027	3.51661e-07	down
FPSE_00393	-3.18998	0.0419418	down
FPSE_06871	-3.18874	0.0199439	down
FPSE_05673	-3.18857	3.54284e-26	down
FPSE_10409	-3.18085	0.0034331	down
FPSE_10726	-3.17671	4.5096e-09	down
FPSE_06696	-3.16427	0.0318388	down
FPSE_00550	-3.16298	2.65077e-24	down
FPSE_02913	-3.16199	4.38574e-07	down
FPSE_07026	-3.15292	7.4459e-14	down
FPSE_07417	-3.14991	3.05417e-27	down
FPSE_05174	-3.149	1.42405e-07	down
FPSE_10412	-3.14799	1.83056e-27	down
FPSE_02499	-3.13685	5.24108e-24	down
FPSE_05064	-3.12535	7.8191e-28	down
FPSE_00942	-3.11269	8.18579e-08	down
FPSE_04429	-3.11081	2.20471e-35	down
FPSE_09902	-3.11021	0.00656549	down
FPSE_03390	-3.09795	2.97947e-21	down
FPSE_03243	-3.0944	0.00131967	down
FPSE_08955	-3.09052	4.15217e-25	down
FPSE_04310	-3.06981	4.60319e-24	down
FPSE_01513	-3.06866	5.56473e-27	down
FPSE_11345	-3.06821	0.0291137	down
FPSE_00624	-3.06503	2.59857e-12	down
FPSE_07383	-3.0623	8.13225e-05	down
FPSE_03262	-3.05725	0.00133462	down
FPSE_12055	-3.04068	0.0340636	down
FPSE_06655	-3.03971	1.76462e-34	down
FPSE_08304	-3.03792	5.71112e-10	down
FPSE_10260	-3.03618	5.68183e-07	down
FPSE_05539	-3.02867	0.0150412	down
FPSE_07354	-3.02799	2.95813e-05	down
FPSE_04563	-3.01415	0.00551709	down
FPSE_07049	-3.01255	6.06759e-29	down
FPSE_01006	-3.01123	9.99828e-38	down
FPSE_11703	-2.99317	1.94573e-09	down
FPSE_04080	-2.99197	0.0248125	down
FPSE_06082	-2.99121	2.09514e-09	down
FPSE_08291	-2.98014	2.04397e-13	down
FPSE_06944	-2.97966	5.00617e-05	down
FPSE_04435	-2.97124	0.000798036	down
FPSE_04661	-2.95417	9.91108e-21	down
FPSE_06083	-2.94893	2.83283e-07	down
FPSE_01309	-2.945	4.47314e-13	down
FPSE_10755	-2.9402	7.45479e-06	down
FPSE_02861	-2.93707	0.00240957	down
FPSE_05969	-2.92488	0.00564951	down
FPSE_03897	-2.92483	1.28665e-11	down
FPSE_02406	-2.92245	0.0436214	down
FPSE_04697	-2.91478	8.98932e-15	down
FPSE_01589	-2.90509	6.94012e-09	down
FPSE_09185	-2.89684	4.19071e-15	down
FPSE_01699	-2.89602	1.10674e-07	down
FPSE_10628	-2.88983	0.0378481	down
FPSE_03610	-2.88655	0.0022818	down
FPSE_02934	-2.88405	4.82753e-27	down
FPSE_04191	-2.87388	7.5449e-33	down
FPSE_05371	-2.86984	0.000809638	down
FPSE_07168	-2.86045	2.395e-25	down
FPSE_09113	-2.85692	0.000547329	down
FPSE_00557	-2.84315	3.05374e-06	down
FPSE_11161	-2.83951	4.40374e-08	down
FPSE_08949	-2.83683	0.00158208	down
FPSE_06673	-2.83171	0.0161169	down
FPSE_02933	-2.83011	3.27287e-26	down
FPSE_04009	-2.82973	0.00538305	down
FPSE_09608	-2.82525	2.85406e-08	down
FPSE_07047	-2.81338	3.09713e-29	down
FPSE_10143	-2.80747	5.75914e-05	down
FPSE_06621	-2.80486	1.64061e-15	down
FPSE_10043	-2.80049	0.000830263	down
FPSE_06089	-2.78941	2.06108e-17	down
FPSE_10827	-2.78716	0.00423607	down
FPSE_05543	-2.78444	6.07622e-13	down
FPSE_02975	-2.78401	1.91465e-28	down
FPSE_06983	-2.77432	1.15795e-05	down
FPSE_03220	-2.76907	3.05719e-07	down
FPSE_06544	-2.76202	1.33257e-15	down
FPSE_07805	-2.74444	0.000143476	down
FPSE_05749	-2.73933	4.12724e-06	down
FPSE_08308	-2.72956	0.0298483	down
FPSE_00084	-2.72581	3.76214e-22	down
FPSE_04694	-2.71918	1.5752e-17	down
FPSE_08736	-2.7169	4.36518e-10	down
FPSE_04998	-2.7124	0.0335384	down
FPSE_02243	-2.71227	6.02027e-07	down
FPSE_09591	-2.70974	2.25752e-15	down
FPSE_06304	-2.70808	0.0013202	down
FPSE_07929	-2.70756	0.0130054	down
FPSE_04820	-2.70507	2.90268e-23	down
FPSE_03298	-2.68657	0.000908341	down
FPSE_03249	-2.6786	4.2928e-07	down
FPSE_05068	-2.66959	0.0014928	down
FPSE_01156	-2.66692	0.000381453	down
FPSE_12101	-2.66323	7.91558e-12	down
FPSE_07807	-2.6628	0.0120033	down
FPSE_03735	-2.65875	7.53834e-07	down
FPSE_08300	-2.65527	0.000562642	down
FPSE_00617	-2.65203	7.8535e-16	down
FPSE_08339	-2.64929	2.5084e-07	down
FPSE_02120	-2.64281	0.0201443	down
FPSE_00408	-2.63783	1.90773e-18	down
FPSE_07391	-2.63199	5.34725e-08	down
FPSE_05557	-2.63024	1.31193e-14	down
FPSE_05194	-2.62759	0.0168874	down
FPSE_07259	-2.62037	2.05619e-07	down
FPSE_05289	-2.61954	5.91773e-05	down
FPSE_08316	-2.61528	5.15117e-11	down
FPSE_03226	-2.61226	2.80141e-21	down
FPSE_09566	-2.6046	0.00266078	down
FPSE_01307	-2.59823	3.70792e-05	down
FPSE_01562	-2.59534	1.56962e-07	down
FPSE_10264	-2.59498	2.53469e-10	down
FPSE_02464	-2.58962	0.00443815	down
FPSE_02433	-2.58537	0.000273135	down
FPSE_04680	-2.58028	7.69964e-09	down
FPSE_02056	-2.5768	6.15686e-24	down
FPSE_05963	-2.57151	0.0222382	down
FPSE_02189	-2.56654	3.97299e-08	down
FPSE_02158	-2.55632	0.0372915	down
FPSE_10136	-2.55597	1.4474e-14	down
FPSE_02157	-2.55181	2.47528e-08	down
FPSE_11046	-2.55115	4.31159e-25	down
FPSE_09921	-2.54345	5.2153e-12	down
FPSE_08018	-2.54158	0.00176563	down
FPSE_02075	-2.53523	0.000198064	down
FPSE_07803	-2.53314	0.00164617	down
FPSE_07853	-2.53234	1.67216e-14	down
FPSE_11134	-2.5321	1.56089e-17	down
FPSE_06812	-2.52854	0.00172323	down
FPSE_04038	-2.52618	0.00122429	down
FPSE_11237	-2.52523	0.00250566	down
FPSE_03264	-2.52304	5.97126e-08	down
FPSE_10443	-2.51641	2.59213e-13	down
FPSE_07791	-2.51474	0.000362237	down
FPSE_09947	-2.5143	1.56099e-16	down
FPSE_01894	-2.51407	0.0485015	down
FPSE_02125	-2.51343	0.000211946	down
FPSE_05451	-2.50552	2.29602e-06	down
FPSE_01388	-2.5054	0.0479302	down
FPSE_00616	-2.50478	8.84297e-15	down
FPSE_05485	-2.4948	6.33086e-09	down
FPSE_03439	-2.49164	0.00209033	down
FPSE_03469	-2.49132	6.10753e-09	down
FPSE_08505	-2.48708	7.53813e-07	down
FPSE_07169	-2.48397	2.23444e-18	down
FPSE_05313	-2.48061	1.40495e-07	down
FPSE_08569	-2.47667	2.54025e-15	down
FPSE_08446	-2.4743	6.78562e-06	down
FPSE_05641	-2.47343	5.33525e-08	down
FPSE_00871	-2.46877	4.60227e-10	down
FPSE_12175	-2.46801	0.0107104	down
FPSE_10452	-2.46771	1.17983e-13	down
FPSE_01925	-2.46637	6.98502e-11	down
FPSE_01852	-2.45577	2.05964e-06	down
FPSE_02233	-2.45041	7.69875e-06	down
FPSE_00349	-2.45031	8.19163e-17	down
FPSE_01675	-2.44803	0.0277382	down
FPSE_05545	-2.44438	5.67846e-08	down
FPSE_05936	-2.443	0.0482933	down
FPSE_04455	-2.44232	5.50469e-05	down
FPSE_07752	-2.44129	3.95563e-18	down
FPSE_11186	-2.44013	0.0017894	down
FPSE_10806	-2.434	1.79246e-09	down
FPSE_07757	-2.43234	0.0452104	down
FPSE_09811	-2.42379	0.00920846	down
FPSE_10804	-2.42205	1.44727e-06	down
FPSE_02002	-2.41791	2.1197e-05	down
FPSE_10560	-2.41588	0.000962543	down
FPSE_05458	-2.41444	1.16491e-06	down
FPSE_02160	-2.41359	7.47243e-12	down
FPSE_06624	-2.41258	1.74902e-22	down
FPSE_09931	-2.40693	0.000670699	down
FPSE_11762	-2.4036	8.58537e-06	down
FPSE_06850	-2.40356	1.43641e-06	down
FPSE_07970	-2.40233	0.0474925	down
FPSE_08374	-2.40027	0.000612108	down
FPSE_05574	-2.39256	0.00471851	down
FPSE_06084	-2.39109	0.000521845	down
FPSE_06746	-2.39046	9.00075e-09	down
FPSE_04896	-2.38941	2.09514e-09	down
FPSE_05279	-2.38663	3.57174e-12	down
FPSE_03956	-2.38607	0.0014419	down
FPSE_08933	-2.38202	0.00745821	down
FPSE_02498	-2.37874	0.00209963	down
FPSE_08416	-2.37821	3.57485e-05	down
FPSE_09680	-2.37807	1.18742e-07	down
FPSE_05630	-2.37663	2.72445e-17	down
FPSE_01390	-2.3745	5.91773e-05	down
FPSE_03471	-2.37419	0.00037176	down
FPSE_00386	-2.36848	0.00418396	down
FPSE_03297	-2.36238	0.0135183	down
FPSE_08523	-2.3594	1.47974e-07	down
FPSE_09454	-2.35854	9.14781e-06	down
FPSE_11220	-2.35635	2.46677e-05	down
FPSE_07137	-2.35632	1.73809e-06	down
FPSE_01921	-2.35458	1.31368e-15	down
FPSE_04560	-2.3536	0.0402026	down
FPSE_01603	-2.35238	6.41473e-14	down
FPSE_06764	-2.35155	0.00316636	down
FPSE_03323	-2.34621	3.73084e-06	down
FPSE_10853	-2.34174	1.96092e-05	down
FPSE_07630	-2.34162	1.56089e-17	down
FPSE_00615	-2.33991	0.00468554	down
FPSE_06173	-2.33949	9.11861e-06	down
FPSE_00951	-2.33887	1.15821e-06	down
FPSE_07473	-2.33466	9.77745e-12	down
FPSE_11199	-2.33439	1.15635e-06	down
FPSE_01108	-2.33164	6.20165e-16	down
FPSE_05773	-2.33087	0.0207635	down
FPSE_11325	-2.3296	8.14196e-06	down
FPSE_02285	-2.32898	3.51101e-11	down
FPSE_04193	-2.31992	1.74075e-07	down
FPSE_08347	-2.31595	4.33577e-09	down
FPSE_11250	-2.31481	0.0365732	down
FPSE_09570	-2.31417	0.045216	down
FPSE_11384	-2.31393	1.7061e-05	down
FPSE_06908	-2.31264	4.45114e-05	down
FPSE_02192	-2.30831	0.0287268	down
FPSE_08533	-2.30492	2.79886e-16	down
FPSE_00080	-2.30444	9.11479e-07	down
FPSE_12154	-2.29983	0.0325546	down
FPSE_06735	-2.29653	0.0356334	down
FPSE_04965	-2.29337	3.43785e-11	down
FPSE_08948	-2.29307	0.00366772	down
FPSE_06849	-2.29298	0.0113347	down
FPSE_07313	-2.28969	7.41105e-13	down
FPSE_06879	-2.28753	0.00238061	down
FPSE_04944	-2.28487	2.22746e-11	down
FPSE_10913	-2.28282	3.94373e-11	down
FPSE_02919	-2.28217	5.81272e-06	down
FPSE_08429	-2.28216	1.99093e-23	down
FPSE_02674	-2.28181	2.05327e-05	down
FPSE_08713	-2.28154	8.24293e-14	down
FPSE_10620	-2.28125	1.34128e-18	down
FPSE_06268	-2.27896	3.09022e-13	down
FPSE_11638	-2.27846	7.59853e-17	down
FPSE_12411	-2.27597	2.58321e-14	down
FPSE_09759	-2.27005	0.041066	down
FPSE_11763	-2.26998	1.22307e-09	down
FPSE_02936	-2.26724	0.000816818	down
FPSE_07481	-2.26568	0.00246118	down
FPSE_10802	-2.26232	2.01907e-11	down
FPSE_05640	-2.26087	0.0001128	down
FPSE_01861	-2.25529	4.12414e-05	down
FPSE_04322	-2.25172	4.70587e-17	down
FPSE_02610	-2.24744	9.55779e-13	down
FPSE_06687	-2.24671	4.55543e-07	down
FPSE_03454	-2.24644	8.83837e-05	down
FPSE_01674	-2.24518	3.58773e-13	down
FPSE_04708	-2.24404	6.01095e-06	down
FPSE_01858	-2.24339	0.000245543	down
FPSE_02198	-2.2415	0.00704679	down
FPSE_00594	-2.24128	0.0424534	down
FPSE_00903	-2.24074	0.000184126	down
FPSE_08369	-2.24002	0.000186033	down
FPSE_07508	-2.23822	0.000401495	down
FPSE_05255	-2.23348	8.01072e-18	down
FPSE_05968	-2.23186	0.0377276	down
FPSE_04698	-2.22678	2.07147e-05	down
FPSE_08183	-2.2232	0.00919301	down
FPSE_11701	-2.22158	1.22543e-17	down
FPSE_09098	-2.21962	5.55225e-06	down
FPSE_10184	-2.21882	1.07541e-08	down
FPSE_02875	-2.21636	3.62574e-11	down
FPSE_10958	-2.21356	4.52161e-17	down
FPSE_02486	-2.2121	4.65924e-07	down
FPSE_01854	-2.2109	0.00433415	down
FPSE_12017	-2.20658	0.0123101	down
FPSE_07199	-2.19043	0.0295204	down
FPSE_12025	-2.19	0.00636115	down
FPSE_12409	-2.1727	0.00593953	down
FPSE_11704	-2.17219	2.2068e-08	down
FPSE_08768	-2.17203	3.77853e-05	down
FPSE_06636	-2.16727	1.23864e-06	down
FPSE_07105	-2.16483	0.000924597	down
FPSE_09430	-2.16391	1.24881e-17	down
FPSE_03168	-2.15619	1.25743e-15	down
FPSE_01836	-2.15145	0.0218408	down
FPSE_07916	-2.15027	1.02096e-18	down
FPSE_10100	-2.1488	0.005144	down
FPSE_07116	-2.1482	0.000420854	down
FPSE_01958	-2.14501	5.61615e-06	down
FPSE_08427	-2.14295	6.5726e-11	down
FPSE_12447	-2.14131	1.42001e-05	down
FPSE_11921	-2.1389	1.39142e-14	down
FPSE_01975	-2.13567	7.13403e-06	down
FPSE_02306	-2.13212	0.003323	down
FPSE_08532	-2.12823	1.29352e-17	down
FPSE_04355	-2.12502	1.76093e-18	down
FPSE_05705	-2.12477	0.00528843	down
FPSE_09920	-2.12284	0.0360336	down
FPSE_07597	-2.12076	0.00066074	down
FPSE_06298	-2.11735	9.39065e-08	down
FPSE_10422	-2.11578	6.57595e-05	down
FPSE_07235	-2.11315	0.00430453	down
FPSE_08496	-2.11223	0.00795433	down
FPSE_01461	-2.11088	6.77778e-12	down
FPSE_01031	-2.09836	8.45866e-05	down
FPSE_12001	-2.09375	0.0106774	down
FPSE_07048	-2.09243	5.7843e-18	down
FPSE_09442	-2.09105	1.35424e-07	down
FPSE_02947	-2.08529	0.0170877	down
FPSE_07407	-2.08225	2.95999e-06	down
FPSE_05455	-2.08103	7.83081e-09	down
FPSE_06568	-2.08095	0.000111817	down
FPSE_07445	-2.07817	0.0158923	down
FPSE_10293	-2.07323	3.87538e-05	down
FPSE_07681	-2.0724	2.33811e-12	down
FPSE_06520	-2.06906	7.52131e-05	down
FPSE_07263	-2.06413	7.4096e-07	down
FPSE_09009	-2.06119	2.25348e-09	down
FPSE_06804	-2.0565	0.000118395	down
FPSE_11863	-2.05235	1.18345e-10	down
FPSE_08047	-2.051	0.011292	down
FPSE_03663	-2.05046	0.00126799	down
FPSE_12153	-2.04948	0.00226442	down
FPSE_02541	-2.04843	9.94333e-10	down
FPSE_02417	-2.0475	0.000798255	down
FPSE_06093	-2.04632	4.39486e-06	down
FPSE_12282	-2.04628	0.00845265	down
FPSE_02976	-2.04628	2.92819e-13	down
FPSE_06914	-2.04551	0.00843157	down
FPSE_06572	-2.04288	4.54881e-15	down
FPSE_00683	-2.03868	0.0359761	down
FPSE_00577	-2.03539	0.000393224	down
FPSE_07314	-2.03476	2.87309e-07	down
FPSE_06276	-2.02836	5.92997e-06	down
FPSE_01179	-2.02782	5.89502e-06	down
FPSE_01238	-2.02239	0.00041774	down
FPSE_05031	-2.01973	6.24218e-13	down
FPSE_03129	-2.01484	7.16556e-11	down
FPSE_09254	-2.01384	0.0125932	down
FPSE_09669	-2.00812	5.38461e-14	down
FPSE_11665	-2.00518	3.17128e-13	down
FPSE_04976	-2.00091	5.84226e-16	down
FPSE_01729	-2.00043	2.10048e-11	down
FPSE_03718	-1.99865	1.95787e-13	down
FPSE_04585	-1.99106	0.0013258	down
FPSE_04294	-1.9885	1.78873e-18	down
FPSE_04347	-1.97454	5.75914e-05	down
FPSE_01757	-1.9719	6.8503e-12	down
FPSE_01957	-1.96344	0.00290363	down
FPSE_02218	-1.95566	3.57828e-17	down
FPSE_12061	-1.95053	0.00210329	down
FPSE_08261	-1.95044	6.20141e-05	down
FPSE_08726	-1.94719	3.78693e-08	down
FPSE_12272	-1.94365	1.61431e-06	down
FPSE_06079	-1.94073	0.014429	down
FPSE_08997	-1.93895	1.08501e-06	down
FPSE_09468	-1.93824	2.71647e-15	down
FPSE_03522	-1.93453	2.91023e-10	down
FPSE_06640	-1.93444	0.0451528	down
FPSE_03578	-1.93018	0.00103925	down
FPSE_03955	-1.92706	7.82277e-05	down
FPSE_03896	-1.92538	2.65733e-13	down
FPSE_03089	-1.92381	0.0471821	down
FPSE_00572	-1.92351	0.000581846	down
FPSE_02123	-1.92262	0.00707534	down
FPSE_04936	-1.91831	4.56149e-11	down
FPSE_01148	-1.91793	3.37909e-06	down
FPSE_04388	-1.91718	0.0178844	down
FPSE_02756	-1.9153	0.000315459	down
FPSE_08672	-1.91517	0.000617179	down
FPSE_11501	-1.91431	0.0199696	down
FPSE_09673	-1.90605	0.000125625	down
FPSE_08627	-1.90506	3.58859e-07	down
FPSE_08774	-1.90249	5.56719e-12	down
FPSE_10408	-1.89675	0.0265211	down
FPSE_04855	-1.89518	4.26303e-08	down
FPSE_08733	-1.89501	1.30784e-06	down
FPSE_07958	-1.89239	1.93528e-06	down
FPSE_02316	-1.89195	7.24635e-06	down
FPSE_07847	-1.89071	0.0357371	down
FPSE_02265	-1.88977	1.57411e-10	down
FPSE_01904	-1.88508	0.0468563	down
FPSE_00707	-1.88218	0.0488798	down
FPSE_10287	-1.88024	0.0205185	down
FPSE_09741	-1.878	5.49126e-13	down
FPSE_08632	-1.87675	4.35657e-05	down
FPSE_00068	-1.87483	2.67464e-07	down
FPSE_10495	-1.87301	4.50295e-10	down
FPSE_12059	-1.87296	0.00857217	down
FPSE_02917	-1.87123	0.0103673	down
FPSE_08329	-1.86655	7.5234e-07	down
FPSE_00046	-1.86608	0.00930052	down
FPSE_05272	-1.86514	0.00304511	down
FPSE_05701	-1.86446	0.0332614	down
FPSE_03995	-1.86437	8.76619e-12	down
FPSE_10433	-1.86351	1.11636e-08	down
FPSE_06461	-1.86266	0.00606934	down
FPSE_01558	-1.86263	7.50514e-12	down
FPSE_05672	-1.86061	1.23668e-09	down
FPSE_07040	-1.86037	9.70367e-11	down
FPSE_04520	-1.86004	1.57299e-09	down
FPSE_03557	-1.85386	3.58515e-05	down
FPSE_07936	-1.85277	0.00384393	down
FPSE_03478	-1.85051	0.015835	down
FPSE_07471	-1.84725	3.95767e-07	down
FPSE_04200	-1.84613	4.34145e-05	down
FPSE_08206	-1.84568	5.63919e-11	down
FPSE_00502	-1.84311	0.00894674	down
FPSE_02606	-1.84205	2.55579e-05	down
FPSE_10413	-1.84001	0.00125736	down
FPSE_01841	-1.83733	0.00258779	down
FPSE_07983	-1.83718	0.0136295	down
FPSE_01914	-1.8371	3.37343e-09	down
FPSE_03973	-1.83679	8.33035e-06	down
FPSE_05913	-1.83591	0.00012554	down
FPSE_06918	-1.83562	4.62361e-07	down
FPSE_06771	-1.83383	0.00130342	down
FPSE_01151	-1.83368	5.41879e-10	down
FPSE_00225	-1.83266	0.00238061	down
FPSE_10674	-1.83258	1.55503e-07	down
FPSE_03498	-1.83012	3.36441e-05	down
FPSE_10245	-1.82991	0.000119719	down
FPSE_07020	-1.82819	0.0222177	down
FPSE_05523	-1.82604	0.00372017	down
FPSE_03117	-1.82427	2.76374e-09	down
FPSE_12372	-1.82178	2.88647e-11	down
FPSE_09282	-1.81886	0.00633833	down
FPSE_05310	-1.81863	0.0163784	down
FPSE_04652	-1.81775	0.00346501	down
FPSE_04375	-1.81609	0.0488798	down
FPSE_01691	-1.81285	6.99254e-12	down
FPSE_01030	-1.81282	2.15506e-09	down
FPSE_02876	-1.80907	0.00071896	down
FPSE_01139	-1.80852	2.58446e-06	down
FPSE_01197	-1.80804	8.30782e-08	down
FPSE_02413	-1.80568	3.59258e-06	down
FPSE_07317	-1.80322	1.69666e-11	down
FPSE_07576	-1.80119	3.74572e-06	down
FPSE_01211	-1.79934	0.000184124	down
FPSE_10587	-1.79751	0.000489143	down
FPSE_06248	-1.79626	0.0422008	down
FPSE_05514	-1.79581	3.15556e-06	down
FPSE_08843	-1.79066	1.33027e-11	down
FPSE_12435	-1.78749	0.00126662	down
FPSE_03106	-1.78531	1.18964e-05	down
FPSE_08073	-1.78504	0.00232785	down
FPSE_08330	-1.78198	6.17097e-09	down
FPSE_04369	-1.77358	0.0354283	down
FPSE_04309	-1.77198	3.00701e-05	down
FPSE_05546	-1.77037	1.43365e-10	down
FPSE_03845	-1.76604	3.98676e-06	down
FPSE_07509	-1.76302	0.01331	down
FPSE_08485	-1.76215	0.0180801	down
FPSE_03787	-1.76058	0.0145134	down
FPSE_02972	-1.76003	2.34343e-08	down
FPSE_02485	-1.75927	1.00941e-08	down
FPSE_03248	-1.75848	0.000541324	down
FPSE_02438	-1.75527	0.00493385	down
FPSE_10304	-1.75525	0.00532051	down
FPSE_06287	-1.75333	3.09484e-05	down
FPSE_04972	-1.7533	8.18013e-06	down
FPSE_07569	-1.75138	1.01208e-06	down
FPSE_07039	-1.75118	7.98886e-10	down
FPSE_01755	-1.74875	0.0107716	down
FPSE_01351	-1.74616	0.00274314	down
FPSE_08067	-1.74023	0.0498346	down
FPSE_10389	-1.73128	0.00108371	down
FPSE_05030	-1.73113	3.79716e-06	down
FPSE_03904	-1.73101	1.54954e-06	down
FPSE_06532	-1.73067	0.00579105	down
FPSE_09229	-1.73056	0.0372886	down
FPSE_04567	-1.72622	0.048216	down
FPSE_00497	-1.72617	6.75244e-05	down
FPSE_02750	-1.72442	3.96468e-10	down
FPSE_05325	-1.72422	0.00120179	down
FPSE_08094	-1.72347	1.76614e-05	down
FPSE_06302	-1.72148	0.00043093	down
FPSE_08143	-1.7211	0.010082	down
FPSE_08381	-1.71987	0.0132101	down
FPSE_06288	-1.71919	0.00142759	down
FPSE_03484	-1.71811	0.000884641	down
FPSE_05037	-1.71804	9.53817e-08	down
FPSE_05227	-1.71752	9.00796e-08	down
FPSE_01979	-1.7167	0.000111114	down
FPSE_10226	-1.71587	1.61172e-08	down
FPSE_06290	-1.71584	1.03501e-09	down
FPSE_05266	-1.71512	0.000779966	down
FPSE_03541	-1.71194	0.000224575	down
FPSE_10256	-1.71176	5.35579e-08	down
FPSE_01153	-1.71152	0.00322501	down
FPSE_01737	-1.7112	2.39735e-08	down
FPSE_00504	-1.70984	3.19876e-06	down
FPSE_02191	-1.70902	0.0101907	down
FPSE_06971	-1.70532	0.00191553	down
FPSE_04731	-1.7039	6.65074e-08	down
FPSE_03330	-1.70341	0.0054693	down
FPSE_01413	-1.70171	6.66517e-06	down
FPSE_00060	-1.70017	6.6395e-05	down
FPSE_06876	-1.69703	0.0030568	down
FPSE_03211	-1.69618	0.0139737	down
FPSE_09556	-1.69453	3.70278e-05	down
FPSE_01240	-1.69438	2.93751e-07	down
FPSE_06301	-1.69179	1.15724e-05	down
FPSE_10120	-1.69074	7.14756e-08	down
FPSE_01520	-1.68471	0.00356036	down
FPSE_07250	-1.68326	2.35952e-09	down
FPSE_07470	-1.68069	2.64141e-05	down
FPSE_00297	-1.67729	6.57595e-05	down
FPSE_02846	-1.67698	0.00679816	down
FPSE_11643	-1.67638	1.32228e-08	down
FPSE_00172	-1.67303	0.000225796	down
FPSE_04879	-1.67129	0.00126799	down
FPSE_02140	-1.67129	0.00233713	down
FPSE_03357	-1.66947	7.16372e-05	down
FPSE_08673	-1.66913	9.62912e-07	down
FPSE_08044	-1.66463	0.0104193	down
FPSE_08982	-1.66086	0.000776142	down
FPSE_00823	-1.66054	4.7147e-06	down
FPSE_11318	-1.65981	0.00290023	down
FPSE_00008	-1.65839	2.90794e-07	down
FPSE_05671	-1.65771	0.000216943	down
FPSE_04096	-1.6565	0.00517083	down
FPSE_07347	-1.65592	0.0443529	down
FPSE_01776	-1.65566	0.00223884	down
FPSE_02751	-1.65472	0.0126187	down
FPSE_10955	-1.65349	1.59004e-09	down
FPSE_11151	-1.64922	0.0278781	down
FPSE_02623	-1.64717	0.00929584	down
FPSE_01285	-1.64519	6.19747e-12	down
FPSE_03997	-1.64434	0.000709062	down
FPSE_02659	-1.64417	2.25051e-06	down
FPSE_05681	-1.64383	0.00761865	down
FPSE_06228	-1.64326	3.1903e-09	down
FPSE_04327	-1.64074	9.03099e-05	down
FPSE_05736	-1.64035	0.0013258	down
FPSE_11564	-1.63974	0.00312399	down
FPSE_03553	-1.63946	6.94977e-12	down
FPSE_00409	-1.63833	7.10828e-11	down
FPSE_08211	-1.63707	2.90234e-05	down
FPSE_00492	-1.63459	3.39805e-05	down
FPSE_04128	-1.63441	1.13833e-07	down
FPSE_02686	-1.6335	0.00122624	down
FPSE_01035	-1.62814	8.95628e-05	down
FPSE_08994	-1.62598	7.04421e-09	down
FPSE_00083	-1.62569	1.49877e-05	down
FPSE_09679	-1.62514	6.60909e-07	down
FPSE_10912	-1.62479	0.00275321	down
FPSE_11432	-1.62358	0.00926213	down
FPSE_09286	-1.62257	1.40695e-05	down
FPSE_06540	-1.62239	3.11987e-10	down
FPSE_07452	-1.62193	0.0127249	down
FPSE_03501	-1.61805	3.86456e-06	down
FPSE_07651	-1.61781	0.0222436	down
FPSE_00033	-1.61222	4.66877e-06	down
FPSE_05240	-1.61131	0.00349094	down
FPSE_10268	-1.6099	1.46087e-10	down
FPSE_05674	-1.60818	2.86621e-10	down
FPSE_00212	-1.60676	0.00378342	down
FPSE_10440	-1.60617	0.000172415	down
FPSE_03644	-1.60456	0.000236476	down
FPSE_05372	-1.60258	7.14756e-08	down
FPSE_11218	-1.60212	1.4333e-05	down
FPSE_12362	-1.60159	4.35483e-07	down
FPSE_10870	-1.59849	7.62422e-05	down
FPSE_05256	-1.59809	5.96727e-09	down
FPSE_02260	-1.59716	0.00201653	down
FPSE_08714	-1.5936	4.42332e-08	down
FPSE_05302	-1.5932	1.2587e-06	down
FPSE_03341	-1.58843	7.19882e-12	down
FPSE_10325	-1.58684	5.20549e-05	down
FPSE_11590	-1.58509	1.2171e-11	down
FPSE_03125	-1.58263	0.00180905	down
FPSE_01073	-1.58207	3.18349e-05	down
FPSE_07384	-1.58118	0.00366832	down
FPSE_12235	-1.58068	1.15821e-06	down
FPSE_03238	-1.5795	0.00031481	down
FPSE_01463	-1.57843	1.38058e-08	down
FPSE_02955	-1.57842	0.0352914	down
FPSE_04757	-1.57799	3.80668e-09	down
FPSE_03609	-1.57614	9.10437e-05	down
FPSE_04958	-1.57535	0.000169642	down
FPSE_06299	-1.57246	1.25076e-10	down
FPSE_05529	-1.57104	0.0122003	down
FPSE_00455	-1.56884	9.10437e-05	down
FPSE_01539	-1.56873	0.000166228	down
FPSE_06732	-1.5675	0.00944463	down
FPSE_01123	-1.56731	0.000139331	down
FPSE_04051	-1.56725	0.0253275	down
FPSE_11061	-1.56621	1.46567e-09	down
FPSE_01310	-1.56517	1.32694e-08	down
FPSE_00560	-1.5646	0.00100275	down
FPSE_02423	-1.5617	1.8495e-08	down
FPSE_09828	-1.56093	0.000191129	down
FPSE_03851	-1.56075	4.5318e-05	down
FPSE_07661	-1.56033	0.00509482	down
FPSE_07233	-1.56003	0.00425733	down
FPSE_09449	-1.55915	0.0033103	down
FPSE_02436	-1.5587	2.37447e-09	down
FPSE_05212	-1.55751	8.06948e-05	down
FPSE_00477	-1.55737	7.70818e-09	down
FPSE_09415	-1.55533	8.70734e-05	down
FPSE_00336	-1.55478	3.89379e-06	down
FPSE_08201	-1.54899	0.0111504	down
FPSE_02929	-1.54885	3.44062e-08	down
FPSE_12151	-1.54662	0.0298402	down
FPSE_08590	-1.54617	0.00448356	down
FPSE_08566	-1.54547	0.00113476	down
FPSE_01721	-1.54457	1.36486e-06	down
FPSE_04538	-1.54267	1.02424e-05	down
FPSE_05057	-1.54234	0.00977675	down
FPSE_03038	-1.53876	1.1438e-08	down
FPSE_07239	-1.53854	4.26636e-07	down
FPSE_03090	-1.53232	0.0158663	down
FPSE_07431	-1.53039	1.25768e-07	down
FPSE_08631	-1.52772	0.00101418	down
FPSE_09111	-1.52591	0.00266078	down
FPSE_00877	-1.52585	6.61302e-08	down
FPSE_11851	-1.52577	0.0135377	down
FPSE_01807	-1.52001	0.00586218	down
FPSE_03383	-1.5196	4.33679e-05	down
FPSE_03472	-1.51495	8.33138e-06	down
FPSE_12333	-1.51455	0.0383193	down
FPSE_06033	-1.51341	0.0231497	down
FPSE_06589	-1.51277	0.023772	down
FPSE_08199	-1.51125	9.47566e-06	down
FPSE_07426	-1.51058	0.000105432	down
FPSE_12064	-1.51057	0.0250241	down
FPSE_09359	-1.50956	0.000291981	down
FPSE_05764	-1.50946	3.71048e-06	down
FPSE_02651	-1.50943	4.19557e-05	down
FPSE_00822	-1.50885	0.0058309	down
FPSE_09827	-1.50551	1.70221e-08	down
FPSE_04793	-1.50342	2.21526e-10	down
FPSE_05732	-1.50236	4.38577e-08	down
FPSE_11994	-1.50174	0.0139875	down
FPSE_08651	-1.50123	7.71686e-08	down
FPSE_01987	-1.50077	0.000131818	down
FPSE_05836	-1.49995	3.73185e-09	down
FPSE_06991	-1.49895	1.43469e-06	down
FPSE_01955	-1.49675	1.04159e-05	down
FPSE_12136	-1.49374	6.05144e-09	down
FPSE_10957	-1.49366	0.00198542	down
FPSE_08766	-1.49291	0.0390382	down
FPSE_07018	-1.4927	0.0188826	down
FPSE_05235	-1.4908	1.23677e-06	down
FPSE_00024	-1.48972	3.26029e-05	down
FPSE_01013	-1.48717	9.35617e-10	down
FPSE_05986	-1.48662	1.16606e-06	down
FPSE_04467	-1.4854	1.67762e-05	down
FPSE_12331	-1.48459	0.000265835	down
FPSE_09448	-1.48402	0.0175635	down
FPSE_10780	-1.48369	1.144e-05	down
FPSE_06559	-1.48313	0.00142506	down
FPSE_08910	-1.47836	1.42752e-06	down
FPSE_03151	-1.47561	4.95123e-08	down
FPSE_01768	-1.47506	0.0138911	down
FPSE_01299	-1.47368	2.53786e-06	down
FPSE_08638	-1.47058	2.60695e-05	down
FPSE_00987	-1.46906	6.0635e-05	down
FPSE_02234	-1.46746	0.00145914	down
FPSE_07943	-1.46662	1.46185e-06	down
FPSE_11462	-1.46449	1.86681e-05	down
FPSE_10237	-1.46423	0.00160627	down
FPSE_06915	-1.46413	8.57474e-05	down
FPSE_00433	-1.46283	0.00314791	down
FPSE_06558	-1.4613	4.49522e-05	down
FPSE_07986	-1.46076	0.00812504	down
FPSE_02518	-1.46046	2.43978e-06	down
FPSE_09285	-1.46022	3.0668e-06	down
FPSE_10138	-1.45918	2.73317e-08	down
FPSE_04257	-1.45871	0.0324896	down
FPSE_01828	-1.45745	3.34874e-05	down
FPSE_03187	-1.45653	0.00167669	down
FPSE_06324	-1.45579	9.73594e-05	down
FPSE_08804	-1.4548	0.00196079	down
FPSE_04001	-1.45361	0.00130129	down
FPSE_00948	-1.45259	0.00225553	down
FPSE_04687	-1.45071	1.859e-06	down
FPSE_08776	-1.44992	0.0224593	down
FPSE_11931	-1.44954	4.78248e-07	down
FPSE_10089	-1.4494	0.0399666	down
FPSE_07510	-1.44939	0.0300839	down
FPSE_00347	-1.44543	0.0303404	down
FPSE_04113	-1.44529	0.00980614	down
FPSE_01618	-1.44339	0.000509536	down
FPSE_11287	-1.44102	1.9244e-07	down
FPSE_05132	-1.44006	0.00022488	down
FPSE_03369	-1.43992	0.000660548	down
FPSE_07618	-1.43826	0.00255836	down
FPSE_12186	-1.43816	5.30847e-05	down
FPSE_08625	-1.43794	3.28065e-07	down
FPSE_10731	-1.43625	1.18217e-06	down
FPSE_01521	-1.43594	0.000135175	down
FPSE_08175	-1.43447	0.0447025	down
FPSE_01464	-1.43041	0.000820996	down
FPSE_09724	-1.43023	0.0020533	down
FPSE_01029	-1.42903	4.71465e-06	down
FPSE_00525	-1.42764	0.000730979	down
FPSE_02502	-1.42702	0.0137537	down
FPSE_09046	-1.42599	2.26482e-06	down
FPSE_03540	-1.42101	0.000186595	down
FPSE_05116	-1.41915	0.000275761	down
FPSE_06010	-1.41896	2.65202e-06	down
FPSE_10619	-1.41866	2.31834e-08	down
FPSE_02272	-1.41728	0.000501645	down
FPSE_11929	-1.41714	0.0103864	down
FPSE_11308	-1.41713	5.4818e-07	down
FPSE_05611	-1.41665	9.85331e-08	down
FPSE_10442	-1.41503	0.0111504	down
FPSE_01064	-1.41491	0.0153372	down
FPSE_00223	-1.41477	1.31549e-05	down
FPSE_10938	-1.41467	0.0015154	down
FPSE_09373	-1.41319	0.00212159	down
FPSE_09401	-1.41285	1.29949e-07	down
FPSE_01992	-1.41237	0.00114427	down
FPSE_05445	-1.41111	2.44411e-05	down
FPSE_04777	-1.41034	6.6033e-08	down
FPSE_11809	-1.40955	1.53077e-07	down
FPSE_01642	-1.40948	0.00267509	down
FPSE_07262	-1.40865	0.00329824	down
FPSE_08992	-1.40669	0.00198846	down
FPSE_06030	-1.40595	2.27981e-06	down
FPSE_11109	-1.40571	0.000227391	down
FPSE_04834	-1.40211	3.34414e-08	down
FPSE_09644	-1.3999	2.57208e-06	down
FPSE_02764	-1.39903	4.5961e-05	down
FPSE_04577	-1.3989	0.000812828	down
FPSE_06757	-1.39821	0.00337665	down
FPSE_08542	-1.39704	4.46722e-06	down
FPSE_09898	-1.39658	0.00355156	down
FPSE_02709	-1.39625	0.000180628	down
FPSE_05237	-1.39511	5.83737e-05	down
FPSE_11311	-1.3936	1.46317e-05	down
FPSE_09361	-1.39308	6.90657e-08	down
FPSE_05241	-1.39166	0.00114006	down
FPSE_05454	-1.39121	0.000749374	down
FPSE_02712	-1.38982	0.000377816	down
FPSE_00066	-1.38845	0.0102608	down
FPSE_04825	-1.38708	0.00262433	down
FPSE_01494	-1.38681	7.20665e-06	down
FPSE_07071	-1.38627	8.19004e-05	down
FPSE_01891	-1.38594	0.0145279	down
FPSE_04167	-1.38463	0.000512493	down
FPSE_00943	-1.3841	0.0498163	down
FPSE_12415	-1.3836	5.50694e-06	down
FPSE_04981	-1.38312	1.96092e-05	down
FPSE_08636	-1.3807	6.49174e-05	down
FPSE_04407	-1.38056	8.18579e-08	down
FPSE_09791	-1.38032	0.000109332	down
FPSE_00761	-1.3802	0.000313004	down
FPSE_07640	-1.37896	3.30344e-06	down
FPSE_08886	-1.3787	0.000905686	down
FPSE_07214	-1.37764	8.83837e-05	down
FPSE_11002	-1.37748	0.000653612	down
FPSE_11982	-1.37699	0.03798	down
FPSE_02776	-1.37539	0.000623244	down
FPSE_07316	-1.37453	0.000189941	down
FPSE_01840	-1.37398	5.17603e-08	down
FPSE_11045	-1.37243	2.06457e-08	down
FPSE_02748	-1.3723	3.72781e-08	down
FPSE_06254	-1.37171	0.000128206	down
FPSE_06147	-1.37031	0.000260824	down
FPSE_01407	-1.36878	2.75207e-07	down
FPSE_08520	-1.36761	2.08834e-05	down
FPSE_01598	-1.36679	1.82655e-07	down
FPSE_04091	-1.36593	5.53592e-05	down
FPSE_02501	-1.36467	0.0150121	down
FPSE_09941	-1.36221	0.00411116	down
FPSE_03316	-1.36085	0.0116033	down
FPSE_04753	-1.35858	0.0136149	down
FPSE_08292	-1.3582	0.000103999	down
FPSE_08970	-1.35818	1.50916e-05	down
FPSE_07960	-1.35813	0.00199622	down
FPSE_00544	-1.35665	0.0115877	down
FPSE_08553	-1.3562	8.92797e-06	down
FPSE_09783	-1.35422	0.000358297	down
FPSE_12390	-1.35149	0.00949411	down
FPSE_04409	-1.34962	0.00351292	down
FPSE_12143	-1.34928	0.000198064	down
FPSE_08433	-1.34914	8.06455e-08	down
FPSE_08285	-1.34905	0.0292351	down
FPSE_01967	-1.34869	0.00371322	down
FPSE_04268	-1.34797	0.00182074	down
FPSE_01608	-1.34758	2.40227e-06	down
FPSE_12146	-1.34724	4.35271e-05	down
FPSE_02170	-1.34653	3.45652e-07	down
FPSE_05147	-1.34433	5.30978e-06	down
FPSE_09188	-1.34339	6.63062e-05	down
FPSE_07637	-1.34171	0.000156895	down
FPSE_01981	-1.33734	0.00417644	down
FPSE_05516	-1.33732	5.75914e-05	down
FPSE_02141	-1.33575	0.00105647	down
FPSE_10252	-1.33397	0.0168082	down
FPSE_06689	-1.3339	6.80492e-07	down
FPSE_01056	-1.33291	0.0309211	down
FPSE_09721	-1.33227	0.00060941	down
FPSE_05044	-1.33139	1.50398e-05	down
FPSE_05655	-1.33088	0.00820187	down
FPSE_04534	-1.32911	6.18289e-05	down
FPSE_10652	-1.3289	0.00749853	down
FPSE_07300	-1.32751	0.000592918	down
FPSE_11409	-1.3273	0.000899416	down
FPSE_02544	-1.3255	2.79085e-06	down
FPSE_04344	-1.32526	4.4802e-08	down
FPSE_12267	-1.32389	0.0460152	down
FPSE_07037	-1.3238	0.0479975	down
FPSE_11674	-1.32302	0.000457804	down
FPSE_08338	-1.31983	0.00049746	down
FPSE_01764	-1.3192	2.53786e-06	down
FPSE_04107	-1.3191	0.0330763	down
FPSE_07830	-1.31796	0.0148614	down
FPSE_11856	-1.31729	1.25984e-06	down
FPSE_01609	-1.31681	0.000220706	down
FPSE_09208	-1.31641	9.82849e-06	down
FPSE_07265	-1.31414	0.0105881	down
FPSE_10321	-1.31132	0.0186513	down
FPSE_05301	-1.31078	0.0272307	down
FPSE_05771	-1.31072	8.70734e-05	down
FPSE_12291	-1.30959	0.0244494	down
FPSE_02645	-1.30934	0.0396069	down
FPSE_07330	-1.30882	9.10404e-06	down
FPSE_12287	-1.30798	0.000662811	down
FPSE_03512	-1.30704	0.00517083	down
FPSE_03703	-1.30316	0.0217198	down
FPSE_05284	-1.30221	6.75221e-06	down
FPSE_05576	-1.30088	2.30736e-07	down
FPSE_00956	-1.29907	0.0034483	down
FPSE_07382	-1.29896	0.000180628	down
FPSE_10729	-1.2987	7.87285e-05	down
FPSE_11047	-1.29856	9.18616e-07	down
FPSE_10029	-1.29839	0.0303404	down
FPSE_03184	-1.29836	0.000898651	down
FPSE_07560	-1.2978	0.0180008	down
FPSE_03654	-1.29761	0.00835324	down
FPSE_03906	-1.29707	0.00158241	down
FPSE_07804	-1.29641	0.0244494	down
FPSE_06631	-1.29372	0.000348223	down
FPSE_01033	-1.29367	0.00491349	down
FPSE_00671	-1.29238	0.0131156	down
FPSE_04225	-1.29232	0.0056035	down
FPSE_07652	-1.2923	0.000588267	down
FPSE_09068	-1.29224	3.98385e-07	down
FPSE_04693	-1.29194	0.0219323	down
FPSE_07319	-1.29041	0.00079122	down
FPSE_01825	-1.28918	4.38693e-05	down
FPSE_07208	-1.28911	0.00925051	down
FPSE_04735	-1.28906	0.0100912	down
FPSE_11690	-1.28771	0.000356236	down
FPSE_06694	-1.28747	0.00621794	down
FPSE_06919	-1.28592	3.96037e-06	down
FPSE_09349	-1.2856	0.000551713	down
FPSE_01016	-1.28342	0.00488823	down
FPSE_12367	-1.28208	0.000491378	down
FPSE_08855	-1.28166	2.46522e-06	down
FPSE_08880	-1.28061	9.91529e-07	down
FPSE_10842	-1.28043	5.9886e-05	down
FPSE_11300	-1.28032	1.58532e-06	down
FPSE_08899	-1.27822	0.000676358	down
FPSE_03673	-1.27816	7.48701e-05	down
FPSE_04425	-1.27629	0.000861213	down
FPSE_12126	-1.27614	1.61043e-05	down
FPSE_04937	-1.27495	0.0186062	down
FPSE_00260	-1.27253	8.70036e-06	down
FPSE_09698	-1.2701	0.0449806	down
FPSE_07278	-1.27009	0.00397263	down
FPSE_12378	-1.26995	0.00138882	down
FPSE_01468	-1.26988	3.69285e-05	down
FPSE_06485	-1.26903	0.0054693	down
FPSE_05201	-1.26798	0.000599917	down
FPSE_12313	-1.26639	0.00249281	down
FPSE_09844	-1.26598	0.0145897	down
FPSE_09525	-1.26277	0.00411738	down
FPSE_04480	-1.26255	0.0416441	down
FPSE_08836	-1.26088	0.0196351	down
FPSE_00552	-1.26084	0.000557717	down
FPSE_07493	-1.26058	0.0271287	down
FPSE_04217	-1.25946	0.0354221	down
FPSE_04203	-1.25915	3.73016e-06	down
FPSE_01550	-1.25535	0.0371222	down
FPSE_11691	-1.25411	1.11656e-05	down
FPSE_10410	-1.25345	1.10495e-05	down
FPSE_11722	-1.24978	1.9112e-05	down
FPSE_05264	-1.24894	0.0452433	down
FPSE_09658	-1.24871	0.000168937	down
FPSE_05603	-1.24655	0.000550019	down
FPSE_04594	-1.24328	3.71131e-05	down
FPSE_06515	-1.24023	0.00214605	down
FPSE_09558	-1.24014	0.000994956	down
FPSE_09336	-1.23833	0.00081254	down
FPSE_01300	-1.238	0.000655496	down
FPSE_06458	-1.23361	7.23193e-06	down
FPSE_00474	-1.23343	0.00408035	down
FPSE_07720	-1.23331	4.70666e-05	down
FPSE_05519	-1.23005	2.6923e-06	down
FPSE_03025	-1.23004	2.46677e-05	down
FPSE_04786	-1.22987	1.2825e-05	down
FPSE_10659	-1.22957	0.0280144	down
FPSE_00885	-1.22955	6.95448e-05	down
FPSE_11314	-1.22953	0.00145678	down
FPSE_00996	-1.22947	3.53191e-06	down
FPSE_01794	-1.22879	6.39557e-05	down
FPSE_08477	-1.22743	6.0134e-05	down
FPSE_09056	-1.22726	7.23134e-05	down
FPSE_04795	-1.22678	0.0433869	down
FPSE_04249	-1.22594	0.0070812	down
FPSE_08750	-1.22431	0.0384635	down
FPSE_03144	-1.22337	0.0370462	down
FPSE_05601	-1.22297	0.00028944	down
FPSE_10956	-1.22265	9.96519e-06	down
FPSE_11577	-1.22185	0.000348847	down
FPSE_06625	-1.22134	6.63632e-05	down
FPSE_09062	-1.22032	0.00357567	down
FPSE_02622	-1.21965	3.80124e-05	down
FPSE_04899	-1.21753	4.84694e-05	down
FPSE_11782	-1.21661	0.000162292	down
FPSE_01442	-1.21651	0.000291037	down
FPSE_00985	-1.2162	0.000396323	down
FPSE_11635	-1.21552	0.0062599	down
FPSE_04356	-1.2146	0.000614092	down
FPSE_10391	-1.21387	0.0037709	down
FPSE_08586	-1.21212	0.00899554	down
FPSE_09004	-1.21052	0.000304564	down
FPSE_00781	-1.20958	0.00298106	down
FPSE_08917	-1.20846	0.000711825	down
FPSE_06145	-1.20814	0.000396154	down
FPSE_09674	-1.20787	0.00400004	down
FPSE_11736	-1.20762	0.00673813	down
FPSE_01571	-1.20705	0.00146728	down
FPSE_02990	-1.20341	3.01155e-05	down
FPSE_03919	-1.20269	0.00550776	down
FPSE_02517	-1.20203	0.00033136	down
FPSE_02683	-1.19871	0.0135276	down
FPSE_04608	-1.1948	0.036611	down
FPSE_06557	-1.19333	0.000968656	down
FPSE_02496	-1.19285	0.00562728	down
FPSE_04761	-1.19217	0.0494182	down
FPSE_07348	-1.18735	0.0240208	down
FPSE_07136	-1.18621	0.000349079	down
FPSE_02722	-1.18578	0.0126187	down
FPSE_12229	-1.18558	2.36621e-05	down
FPSE_04637	-1.18518	0.013855	down
FPSE_11901	-1.18402	0.000495163	down
FPSE_10248	-1.18362	3.91106e-06	down
FPSE_01564	-1.18224	0.0306423	down
FPSE_02293	-1.18194	0.00744683	down
FPSE_00480	-1.18081	0.00956308	down
FPSE_03470	-1.18058	0.00528843	down
FPSE_01126	-1.17987	0.000977824	down
FPSE_09189	-1.17783	0.00117111	down
FPSE_00345	-1.17775	0.0189515	down
FPSE_11289	-1.17687	0.0130878	down
FPSE_09255	-1.17607	5.95579e-05	down
FPSE_02562	-1.17348	8.24139e-05	down
FPSE_11802	-1.17337	0.00716093	down
FPSE_09424	-1.17309	0.0103239	down
FPSE_10736	-1.17302	5.56049e-06	down
FPSE_12336	-1.17145	0.000388543	down
FPSE_01066	-1.17121	0.0171854	down
FPSE_03879	-1.17101	1.42752e-06	down
FPSE_06058	-1.16978	0.00506785	down
FPSE_02648	-1.16767	0.00013112	down
FPSE_06917	-1.16526	3.46037e-05	down
FPSE_09030	-1.16435	0.00183572	down
FPSE_11807	-1.16369	2.14128e-05	down
FPSE_11725	-1.16213	0.00689175	down
FPSE_09058	-1.16156	0.00632705	down
FPSE_06319	-1.16097	0.0252402	down
FPSE_05035	-1.15572	3.93833e-05	down
FPSE_07584	-1.15208	0.0172428	down
FPSE_07488	-1.15052	0.00972617	down
FPSE_06644	-1.14896	0.000881787	down
FPSE_10046	-1.14766	0.0063382	down
FPSE_08351	-1.14757	7.64348e-05	down
FPSE_05785	-1.14666	0.0325824	down
FPSE_10266	-1.14625	0.00920846	down
FPSE_01781	-1.1456	3.86456e-06	down
FPSE_04780	-1.14356	0.00052974	down
FPSE_05223	-1.14233	0.000877037	down
FPSE_05188	-1.14001	0.00109224	down
FPSE_07257	-1.13949	0.000277948	down
FPSE_09324	-1.13932	7.78525e-05	down
FPSE_05401	-1.13925	0.000124618	down
FPSE_06326	-1.13612	0.00587638	down
FPSE_03085	-1.13514	0.0156287	down
FPSE_01425	-1.13456	0.000112802	down
FPSE_00417	-1.13405	0.0257459	down
FPSE_10131	-1.13402	0.000210156	down
FPSE_02878	-1.12927	0.00679635	down
FPSE_07743	-1.12625	0.0111469	down
FPSE_06911	-1.12583	0.00088493	down
FPSE_05918	-1.12277	0.000660548	down
FPSE_05073	-1.12115	0.00551389	down
FPSE_05870	-1.1197	0.0389729	down
FPSE_03333	-1.11891	0.00202044	down
FPSE_01060	-1.11871	0.00867115	down
FPSE_06953	-1.11801	0.0148725	down
FPSE_03188	-1.11797	0.000427748	down
FPSE_01363	-1.11737	5.77252e-06	down
FPSE_11765	-1.11693	0.0017543	down
FPSE_11408	-1.1149	0.00101966	down
FPSE_00440	-1.11477	0.000230695	down
FPSE_07708	-1.11194	1.50916e-05	down
FPSE_01731	-1.11084	4.95424e-06	down
FPSE_00396	-1.10807	0.000483188	down
FPSE_00199	-1.10762	0.0105015	down
FPSE_00076	-1.10525	0.0235935	down
FPSE_05008	-1.10517	0.00641788	down
FPSE_03450	-1.10433	0.000892143	down
FPSE_05680	-1.10341	0.0404146	down
FPSE_05298	-1.10232	0.0337102	down
FPSE_02746	-1.10226	0.0356198	down
FPSE_01774	-1.10093	0.0106323	down
FPSE_10002	-1.09826	0.00224265	down
FPSE_11286	-1.09631	0.000124909	down
FPSE_00049	-1.09312	7.48701e-05	down
FPSE_03317	-1.0927	0.00640309	down
FPSE_03532	-1.09197	0.000592673	down
FPSE_08803	-1.0917	0.00169441	down
FPSE_09432	-1.09121	0.000316285	down
FPSE_07284	-1.09003	0.000593646	down
FPSE_11226	-1.08973	0.0300479	down
FPSE_01645	-1.08594	0.014311	down
FPSE_06274	-1.08521	0.0241868	down
FPSE_12034	-1.08412	0.0303983	down
FPSE_01501	-1.08405	0.00222819	down
FPSE_12281	-1.08358	0.00878463	down
FPSE_06202	-1.08236	0.000432321	down
FPSE_09792	-1.08183	0.00626091	down
FPSE_04333	-1.0818	0.00931296	down
FPSE_02083	-1.08167	0.00784935	down
FPSE_07372	-1.07973	0.0490405	down
FPSE_09383	-1.07953	0.00326675	down
FPSE_06395	-1.0791	4.83712e-05	down
FPSE_12427	-1.07869	0.0203485	down
FPSE_03582	-1.0778	9.29742e-05	down
FPSE_03507	-1.0744	0.00316621	down
FPSE_08756	-1.07362	6.65182e-05	down
FPSE_02202	-1.07322	0.0209692	down
FPSE_05844	-1.07243	0.00121776	down
FPSE_01824	-1.0714	0.00741996	down
FPSE_06029	-1.07083	0.00054116	down
FPSE_02853	-1.07008	0.0253247	down
FPSE_04967	-1.06865	0.000765856	down
FPSE_02036	-1.06755	0.0357769	down
FPSE_10878	-1.06741	0.000724133	down
FPSE_07623	-1.06731	0.000105484	down
FPSE_05664	-1.06657	0.00934013	down
FPSE_03629	-1.06559	0.000985747	down
FPSE_01042	-1.06455	0.0104299	down
FPSE_00925	-1.06349	0.00140194	down
FPSE_02107	-1.0632	0.0303697	down
FPSE_10326	-1.06303	3.29847e-05	down
FPSE_11097	-1.06303	0.000523242	down
FPSE_00917	-1.06173	0.00464366	down
FPSE_02546	-1.06161	0.00436179	down
FPSE_02791	-1.06031	0.00376006	down
FPSE_02041	-1.0601	0.00112364	down
FPSE_06840	-1.05926	0.0332524	down
FPSE_04278	-1.05887	0.00117815	down
FPSE_08961	-1.05639	0.0146454	down
FPSE_05739	-1.05571	0.00589084	down
FPSE_04985	-1.05477	0.00349599	down
FPSE_03840	-1.05472	0.0198469	down
FPSE_02729	-1.054	0.0114643	down
FPSE_10259	-1.05395	0.00178651	down
FPSE_05907	-1.05258	2.62305e-05	down
FPSE_03493	-1.05185	0.0198011	down
FPSE_04195	-1.05008	0.00858928	down
FPSE_10987	-1.04967	0.0382078	down
FPSE_07075	-1.04774	0.00458052	down
FPSE_02005	-1.04744	0.0121794	down
FPSE_07984	-1.0465	0.000716151	down
FPSE_04728	-1.04642	0.000158661	down
FPSE_04886	-1.04504	0.00108735	down
FPSE_00334	-1.04421	4.44689e-05	down
FPSE_09592	-1.0435	0.000158187	down
FPSE_03363	-1.04339	0.000800438	down
FPSE_00304	-1.04279	0.00653212	down
FPSE_03662	-1.04192	0.000314047	down
FPSE_11001	-1.04056	0.031731	down
FPSE_02463	-1.04014	0.0159143	down
FPSE_06925	-1.03991	0.00202912	down
FPSE_03335	-1.03968	0.0124409	down
FPSE_01863	-1.03839	2.88151e-05	down
FPSE_00866	-1.0379	0.000481878	down
FPSE_08614	-1.03699	0.00051884	down
FPSE_03159	-1.03494	0.000125042	down
FPSE_02264	-1.03468	0.0442233	down
FPSE_04678	-1.03412	5.89394e-05	down
FPSE_04202	-1.03407	0.000875551	down
FPSE_01816	-1.03361	0.0144933	down
FPSE_08514	-1.03157	0.000438633	down
FPSE_09533	-1.03038	0.0489276	down
FPSE_08876	-1.02583	0.00487064	down
FPSE_10238	-1.02484	0.00222819	down
FPSE_04758	-1.02426	0.00679635	down
FPSE_05261	-1.02388	0.0098134	down
FPSE_08352	-1.02342	0.00422838	down
FPSE_09952	-1.0225	0.00271855	down
FPSE_08521	-1.02192	0.00012873	down
FPSE_00399	-1.02135	0.0253247	down
FPSE_07320	-1.01982	0.0483516	down
FPSE_01186	-1.01944	0.00335712	down
FPSE_10428	-1.01935	0.00155066	down
FPSE_07945	-1.01922	0.00261018	down
FPSE_09477	-1.01906	0.00284244	down
FPSE_11288	-1.01842	0.0153185	down
FPSE_10781	-1.01704	0.0280496	down
FPSE_10826	-1.01539	0.00838255	down
FPSE_08483	-1.01497	0.03613	down
FPSE_03889	-1.01419	0.00203849	down
FPSE_00339	-1.0129	0.019414	down
FPSE_02982	-1.01208	0.00334007	down
FPSE_11612	-1.01061	0.00362354	down
FPSE_07559	-1.01037	0.000838861	down
FPSE_09753	-1.00912	0.0332715	down
FPSE_05620	-1.0066	0.00131967	down
FPSE_03488	-1.00582	0.0402925	down
FPSE_06253	-1.00576	0.0338242	down
FPSE_02667	-1.00554	0.00210758	down
FPSE_00511	-1.00416	0.00797759	down
FPSE_04402	-1.00343	0.00266756	down
FPSE_05003	-1.00187	0.000439666	down
FPSE_07416	-1.00054	0.00264663	down
FPSE_01142	-1.00053	0.0283934	down
FPSE_08042	1.00019	0.0402929	up
FPSE_08582	1.00038	0.00021343	up
FPSE_10898	1.00129	0.0429071	up
FPSE_05286	1.00191	0.00264581	up
FPSE_00182	1.00246	0.00103392	up
FPSE_08218	1.00335	7.89093e-05	up
FPSE_04468	1.00398	0.0288949	up
FPSE_07868	1.00434	0.00019823	up
FPSE_03127	1.00443	0.00197306	up
FPSE_00126	1.00568	0.000529171	up
FPSE_06967	1.00569	0.00137014	up
FPSE_04612	1.00692	0.000345993	up
FPSE_11680	1.00816	8.25877e-05	up
FPSE_00253	1.0087	0.00107987	up
FPSE_03355	1.00926	0.00178651	up
FPSE_10352	1.01085	0.0219339	up
FPSE_04386	1.01129	6.39366e-05	up
FPSE_09900	1.01198	0.000168642	up
FPSE_06239	1.01639	0.00992971	up
FPSE_03850	1.0169	0.00429692	up
FPSE_04852	1.01693	0.000377816	up
FPSE_05461	1.01825	0.00024877	up
FPSE_05084	1.01864	0.000501645	up
FPSE_02943	1.01882	0.0259566	up
FPSE_04372	1.01917	0.00540026	up
FPSE_04325	1.01926	0.00890117	up
FPSE_07005	1.01947	0.0379588	up
FPSE_06449	1.0203	9.92801e-05	up
FPSE_11923	1.02117	0.000779966	up
FPSE_10282	1.02263	0.00347965	up
FPSE_02048	1.02297	0.031624	up
FPSE_03081	1.02475	0.00250068	up
FPSE_02050	1.02514	0.00527257	up
FPSE_07773	1.02603	0.000897309	up
FPSE_08913	1.02661	0.000428468	up
FPSE_02590	1.02665	0.00206674	up
FPSE_03136	1.02682	0.00538252	up
FPSE_10790	1.02753	0.000336068	up
FPSE_02007	1.02764	0.000277948	up
FPSE_01207	1.02832	0.00099849	up
FPSE_10170	1.03016	0.00189274	up
FPSE_00444	1.03023	0.000614092	up
FPSE_05095	1.03127	0.00124733	up
FPSE_03575	1.0314	0.00082672	up
FPSE_10323	1.03147	0.00159602	up
FPSE_06157	1.03187	0.00115095	up
FPSE_01801	1.03408	0.000324093	up
FPSE_07786	1.03443	0.0237535	up
FPSE_11292	1.03525	0.00462785	up
FPSE_03861	1.03547	0.00116722	up
FPSE_00509	1.03649	0.000120406	up
FPSE_10349	1.0372	0.000420854	up
FPSE_03458	1.03866	0.0443408	up
FPSE_04613	1.03897	0.000600629	up
FPSE_09366	1.03986	0.000113081	up
FPSE_05859	1.04149	0.000146981	up
FPSE_09451	1.04235	2.08751e-05	up
FPSE_07704	1.04239	0.0015198	up
FPSE_09413	1.04512	0.00469617	up
FPSE_10594	1.04513	0.000312476	up
FPSE_11872	1.04519	0.00146848	up
FPSE_10208	1.04588	0.000641857	up
FPSE_01566	1.04611	0.00155196	up
FPSE_03100	1.04662	0.00339452	up
FPSE_11628	1.04672	0.000529171	up
FPSE_05393	1.04722	0.00329593	up
FPSE_02698	1.05195	0.00153598	up
FPSE_10923	1.05218	2.95312e-05	up
FPSE_11565	1.05266	0.00180269	up
FPSE_08516	1.05317	0.000629513	up
FPSE_05045	1.05323	0.0180947	up
FPSE_01857	1.05399	0.00551074	up
FPSE_02964	1.05517	0.0172817	up
FPSE_06576	1.05607	5.47358e-05	up
FPSE_07649	1.05743	0.00320394	up
FPSE_02018	1.0575	0.00307763	up
FPSE_12419	1.05758	0.00559619	up
FPSE_07115	1.05826	0.000775328	up
FPSE_04609	1.05839	5.79714e-05	up
FPSE_09167	1.06002	0.046774	up
FPSE_05162	1.06031	0.00155433	up
FPSE_05955	1.06295	0.000715691	up
FPSE_11831	1.06343	0.0116958	up
FPSE_09210	1.06392	0.000192706	up
FPSE_06026	1.06497	0.0117507	up
FPSE_00843	1.06536	0.00212291	up
FPSE_01292	1.0662	0.000393999	up
FPSE_11757	1.06624	0.00276712	up
FPSE_00725	1.06686	0.0162687	up
FPSE_02555	1.06839	0.000369031	up
FPSE_02277	1.07033	0.000179959	up
FPSE_11786	1.07074	3.55934e-05	up
FPSE_06338	1.07155	0.00104248	up
FPSE_00142	1.0722	0.000981857	up
FPSE_07186	1.07226	0.000537725	up
FPSE_02287	1.07268	0.000515682	up
FPSE_09859	1.07294	0.000981857	up
FPSE_08028	1.07412	0.0418189	up
FPSE_09851	1.07683	0.0312314	up
FPSE_11317	1.07687	7.42984e-05	up
FPSE_03121	1.07702	0.00300682	up
FPSE_05562	1.07785	0.0320565	up
FPSE_07080	1.07963	0.00358912	up
FPSE_02941	1.08191	0.0261134	up
FPSE_11864	1.08213	0.00100205	up
FPSE_10194	1.08223	9.94019e-05	up
FPSE_01283	1.08394	0.0156834	up
FPSE_01918	1.08428	0.000459884	up
FPSE_07705	1.08648	0.00133686	up
FPSE_00400	1.08768	0.0257404	up
FPSE_08723	1.0895	5.90929e-05	up
FPSE_06505	1.09167	0.000708611	up
FPSE_02793	1.09181	7.85101e-05	up
FPSE_10394	1.09242	0.00743677	up
FPSE_11559	1.09245	1.73116e-05	up
FPSE_11480	1.09322	0.00104248	up
FPSE_08879	1.09326	0.000366682	up
FPSE_10006	1.09423	0.00598527	up
FPSE_04236	1.09572	0.00103016	up
FPSE_03376	1.09887	0.000730652	up
FPSE_10011	1.10007	4.93093e-05	up
FPSE_05662	1.1009	0.00265606	up
FPSE_11682	1.10168	2.34526e-05	up
FPSE_03957	1.1025	0.00103892	up
FPSE_06973	1.10308	0.000698851	up
FPSE_09397	1.1063	0.00732486	up
FPSE_03549	1.10642	0.000581667	up
FPSE_00120	1.10685	0.0297266	up
FPSE_03980	1.1076	0.00148511	up
FPSE_07890	1.10892	0.00313158	up
FPSE_03212	1.10962	3.00701e-05	up
FPSE_12116	1.10991	0.000745382	up
FPSE_03175	1.11066	0.00929584	up
FPSE_10300	1.1111	0.00341883	up
FPSE_08547	1.11272	5.64114e-05	up
FPSE_03544	1.11318	8.05503e-05	up
FPSE_00446	1.11333	0.00537558	up
FPSE_10794	1.11392	0.00107854	up
FPSE_12044	1.11466	0.00601326	up
FPSE_04746	1.11584	0.00123794	up
FPSE_10480	1.1168	0.0442229	up
FPSE_01524	1.11763	0.044362	up
FPSE_04930	1.11826	0.000340879	up
FPSE_12111	1.11873	0.00382492	up
FPSE_06701	1.12078	0.0391471	up
FPSE_03701	1.12123	0.00242994	up
FPSE_07545	1.12132	0.0001128	up
FPSE_07111	1.12145	0.00663745	up
FPSE_04169	1.12204	0.00636115	up
FPSE_00857	1.12237	9.1051e-06	up
FPSE_01205	1.12278	6.75244e-05	up
FPSE_11860	1.12333	3.40023e-05	up
FPSE_03103	1.12355	0.000613767	up
FPSE_01057	1.12531	0.000655656	up
FPSE_11149	1.12638	0.00180269	up
FPSE_06524	1.12689	0.0335384	up
FPSE_10993	1.12827	2.58087e-05	up
FPSE_11870	1.12846	0.00243925	up
FPSE_12311	1.131	4.04951e-05	up
FPSE_09961	1.13126	1.38325e-05	up
FPSE_00461	1.13194	0.00014526	up
FPSE_03166	1.13391	0.000511616	up
FPSE_04617	1.1346	0.000655656	up
FPSE_07612	1.13533	2.31689e-05	up
FPSE_03324	1.13644	0.00621071	up
FPSE_05728	1.13706	0.00512286	up
FPSE_05169	1.13809	2.23003e-05	up
FPSE_05417	1.13817	0.0135043	up
FPSE_07591	1.13858	1.9999e-05	up
FPSE_00097	1.13942	1.60394e-06	up
FPSE_05809	1.13952	0.0142774	up
FPSE_03295	1.14005	0.0028504	up
FPSE_00342	1.14023	7.64843e-05	up
FPSE_00762	1.1409	2.74103e-05	up
FPSE_05180	1.14154	5.31192e-05	up
FPSE_06452	1.1423	0.000468498	up
FPSE_02644	1.14278	0.00187836	up
FPSE_11283	1.14549	0.0168763	up
FPSE_06115	1.14798	1.32487e-05	up
FPSE_09924	1.14876	0.0453622	up
FPSE_05283	1.15026	0.000897309	up
FPSE_10274	1.1516	0.00577957	up
FPSE_07876	1.15163	1.16671e-05	up
FPSE_07463	1.15293	0.000257081	up
FPSE_12339	1.15574	0.0013853	up
FPSE_10310	1.15589	0.0259051	up
FPSE_00923	1.15897	0.000599294	up
FPSE_02942	1.15995	0.000159074	up
FPSE_05816	1.16072	4.08429e-05	up
FPSE_07911	1.16224	0.0345622	up
FPSE_07230	1.16316	2.35908e-06	up
FPSE_05299	1.1639	0.000213265	up
FPSE_10177	1.1641	0.000128021	up
FPSE_10735	1.16543	0.000175667	up
FPSE_00922	1.16596	0.000187458	up
FPSE_01592	1.16598	7.19399e-05	up
FPSE_03706	1.1661	0.000230519	up
FPSE_07648	1.16621	9.11861e-06	up
FPSE_05346	1.16716	0.0102852	up
FPSE_09946	1.16718	1.52304e-05	up
FPSE_04942	1.16866	0.00957383	up
FPSE_09016	1.16973	0.00111943	up
FPSE_00337	1.17104	0.00362354	up
FPSE_10486	1.17121	0.00013447	up
FPSE_01459	1.17267	8.72769e-05	up
FPSE_08139	1.17322	0.00184743	up
FPSE_08708	1.17364	0.000206369	up
FPSE_00801	1.17562	0.00420295	up
FPSE_06493	1.17703	0.000431407	up
FPSE_00295	1.17789	0.00100837	up
FPSE_02572	1.17945	1.11033e-05	up
FPSE_04808	1.18022	8.30942e-06	up
FPSE_03508	1.18174	0.0118304	up
FPSE_00931	1.18229	2.67342e-05	up
FPSE_10416	1.18315	0.000137692	up
FPSE_01835	1.18449	0.000613919	up
FPSE_07074	1.18556	0.00103392	up
FPSE_10513	1.18603	0.000310414	up
FPSE_08662	1.18625	6.94743e-07	up
FPSE_06247	1.18949	4.30584e-05	up
FPSE_05404	1.19035	9.23204e-06	up
FPSE_10164	1.19198	1.47879e-05	up
FPSE_04543	1.19296	7.80283e-05	up
FPSE_01846	1.19352	7.43505e-05	up
FPSE_03949	1.19372	4.73809e-06	up
FPSE_03519	1.19468	0.000629011	up
FPSE_01615	1.19571	9.00132e-06	up
FPSE_10171	1.19588	5.61373e-05	up
FPSE_05621	1.19631	5.73948e-06	up
FPSE_00776	1.20026	6.49499e-05	up
FPSE_02512	1.20053	0.000862263	up
FPSE_02458	1.20058	0.0404707	up
FPSE_03179	1.20205	2.66916e-05	up
FPSE_00591	1.20333	2.7595e-05	up
FPSE_02679	1.20389	6.6287e-05	up
FPSE_02273	1.20677	0.00139866	up
FPSE_07017	1.20782	0.00134661	up
FPSE_03564	1.21195	2.62785e-06	up
FPSE_01061	1.21362	3.99792e-05	up
FPSE_00325	1.2152	2.35961e-07	up
FPSE_08988	1.21543	0.000897309	up
FPSE_10990	1.21568	0.00855324	up
FPSE_10463	1.21625	0.00277028	up
FPSE_00173	1.21711	0.0112806	up
FPSE_00472	1.21912	3.15272e-06	up
FPSE_07124	1.22103	9.08265e-05	up
FPSE_11654	1.22362	0.000106118	up
FPSE_00436	1.22366	0.00138357	up
FPSE_09968	1.22853	0.0203485	up
FPSE_09954	1.22863	0.0029752	up
FPSE_03084	1.22933	2.836e-05	up
FPSE_03679	1.23091	0.000692065	up
FPSE_03319	1.23172	2.92242e-05	up
FPSE_05329	1.23282	4.88531e-06	up
FPSE_09439	1.23306	5.3216e-05	up
FPSE_08588	1.23678	0.000387151	up
FPSE_10761	1.23696	0.00081998	up
FPSE_12365	1.23753	0.019277	up
FPSE_09166	1.2386	3.14693e-05	up
FPSE_01720	1.23941	0.00024697	up
FPSE_09276	1.23982	0.00298148	up
FPSE_05444	1.2403	1.23039e-07	up
FPSE_08195	1.24236	0.00131967	up
FPSE_10965	1.24339	7.06864e-05	up
FPSE_11656	1.24375	0.0133217	up
FPSE_00902	1.24638	0.0285362	up
FPSE_05381	1.24913	0.000215757	up
FPSE_08598	1.24922	0.0160677	up
FPSE_08642	1.24952	1.42752e-06	up
FPSE_10921	1.25257	1.86672e-06	up
FPSE_05389	1.2527	3.13372e-05	up
FPSE_12243	1.25342	0.00735383	up
FPSE_08862	1.25387	0.0152593	up
FPSE_01208	1.25603	0.000153956	up
FPSE_07635	1.25632	3.34481e-06	up
FPSE_04099	1.25699	2.44467e-06	up
FPSE_09022	1.25711	7.13535e-05	up
FPSE_00889	1.25783	0.000155312	up
FPSE_09106	1.25786	0.00153937	up
FPSE_02905	1.25963	0.00451127	up
FPSE_07381	1.26006	2.16831e-05	up
FPSE_06453	1.26101	5.801e-07	up
FPSE_02899	1.26112	9.08522e-05	up
FPSE_07277	1.26144	0.000772273	up
FPSE_11800	1.26354	3.40023e-05	up
FPSE_01315	1.26476	0.00273441	up
FPSE_08633	1.26763	4.38585e-05	up
FPSE_02000	1.26777	0.036374	up
FPSE_07741	1.26826	0.00960821	up
FPSE_04179	1.26871	3.39394e-07	up
FPSE_04498	1.26889	0.000293484	up
FPSE_00067	1.27035	2.82651e-06	up
FPSE_11694	1.27131	6.34408e-05	up
FPSE_09912	1.27289	0.000266606	up
FPSE_02527	1.27382	8.9411e-06	up
FPSE_09499	1.27495	0.04176	up
FPSE_12045	1.27646	8.95628e-05	up
FPSE_00435	1.27677	1.82866e-05	up
FPSE_00352	1.27964	0.00162716	up
FPSE_08534	1.2801	3.30923e-06	up
FPSE_10236	1.2802	4.7147e-06	up
FPSE_00122	1.28289	4.44878e-07	up
FPSE_07507	1.28387	2.19101e-06	up
FPSE_08622	1.28432	1.56617e-05	up
FPSE_04255	1.28537	0.00145209	up
FPSE_09107	1.287	1.36485e-05	up
FPSE_01381	1.28804	0.000157417	up
FPSE_00403	1.28884	0.00132486	up
FPSE_09862	1.28914	0.00296397	up
FPSE_12323	1.28963	7.45479e-06	up
FPSE_10688	1.2916	0.000832821	up
FPSE_04241	1.29225	9.66098e-06	up
FPSE_10206	1.29262	1.57085e-05	up
FPSE_02534	1.29306	6.11298e-05	up
FPSE_03587	1.294	1.29032e-05	up
FPSE_05835	1.29532	0.0210275	up
FPSE_11698	1.2958	1.97942e-07	up
FPSE_01727	1.29688	5.05896e-06	up
FPSE_01734	1.2977	0.000200877	up
FPSE_10610	1.29815	1.46317e-05	up
FPSE_01107	1.30188	1.25331e-06	up
FPSE_00246	1.30193	0.000874783	up
FPSE_11546	1.30228	9.98426e-08	up
FPSE_10656	1.30332	0.0129751	up
FPSE_09271	1.30428	0.000532537	up
FPSE_09487	1.30545	0.0119261	up
FPSE_11837	1.30591	0.000238389	up
FPSE_08334	1.30596	0.000189326	up
FPSE_11717	1.30788	3.02365e-05	up
FPSE_04433	1.31127	3.37113e-05	up
FPSE_04363	1.31143	0.000223161	up
FPSE_09847	1.31188	4.79208e-05	up
FPSE_03328	1.3125	1.17732e-07	up
FPSE_11168	1.31274	9.60025e-06	up
FPSE_09737	1.31281	0.00012853	up
FPSE_06214	1.31283	4.44974e-05	up
FPSE_08904	1.31348	1.25164e-07	up
FPSE_03389	1.31498	0.00193868	up
FPSE_09963	1.31576	0.00054116	up
FPSE_02537	1.3162	5.43058e-07	up
FPSE_03095	1.31679	3.70278e-05	up
FPSE_11737	1.31684	0.001332	up
FPSE_03258	1.31772	6.00194e-06	up
FPSE_10914	1.32017	1.00256e-06	up
FPSE_02954	1.32087	0.00383261	up
FPSE_09711	1.32172	0.000518815	up
FPSE_05141	1.32311	0.000186436	up
FPSE_06185	1.32434	5.93265e-05	up
FPSE_04550	1.32445	2.32696e-06	up
FPSE_02545	1.32458	1.85443e-05	up
FPSE_07293	1.32542	0.000250605	up
FPSE_06330	1.32811	0.00143334	up
FPSE_02911	1.32835	0.000351576	up
FPSE_09018	1.32853	0.000814232	up
FPSE_06715	1.32916	2.68688e-06	up
FPSE_07279	1.32998	3.84986e-07	up
FPSE_11509	1.33044	0.00956308	up
FPSE_05767	1.33505	7.36919e-09	up
FPSE_11679	1.33578	0.0483516	up
FPSE_08628	1.33614	0.00022625	up
FPSE_05146	1.33628	0.0215628	up
FPSE_09652	1.33665	0.00326675	up
FPSE_11797	1.33667	1.19051e-05	up
FPSE_11455	1.33719	8.1042e-07	up
FPSE_04100	1.33856	1.03754e-05	up
FPSE_12404	1.34053	1.21158e-08	up
FPSE_08816	1.34196	0.00539699	up
FPSE_03063	1.34281	0.0113971	up
FPSE_08844	1.34484	0.000420444	up
FPSE_10551	1.34522	1.13527e-06	up
FPSE_00103	1.34642	0.000103225	up
FPSE_09020	1.34791	0.000611962	up
FPSE_09170	1.34885	7.50938e-07	up
FPSE_03931	1.35254	0.00168282	up
FPSE_00569	1.3546	0.000719304	up
FPSE_04903	1.35894	1.59369e-05	up
FPSE_04847	1.36039	5.4054e-08	up
FPSE_06217	1.36188	0.00464576	up
FPSE_08287	1.36209	7.35596e-09	up
FPSE_05559	1.36228	1.8188e-06	up
FPSE_05016	1.36303	1.22424e-07	up
FPSE_04253	1.36577	1.38476e-06	up
FPSE_04503	1.36635	0.0333218	up
FPSE_01384	1.36956	1.42951e-07	up
FPSE_04665	1.37041	0.00428248	up
FPSE_09339	1.37213	1.70426e-08	up
FPSE_04888	1.37255	1.11138e-05	up
FPSE_01269	1.37392	0.00168409	up
FPSE_09816	1.37556	2.66865e-05	up
FPSE_12421	1.37982	0.000934996	up
FPSE_10922	1.38045	0.0453332	up
FPSE_00829	1.38065	3.65936e-05	up
FPSE_01342	1.38275	0.036374	up
FPSE_08845	1.3842	0.00382327	up
FPSE_12364	1.38496	2.22271e-06	up
FPSE_07432	1.38583	2.0631e-06	up
FPSE_09280	1.38838	0.0188826	up
FPSE_02165	1.39015	1.90605e-06	up
FPSE_01201	1.39201	7.07175e-07	up
FPSE_00976	1.39353	0.000158346	up
FPSE_07672	1.39395	1.22965e-07	up
FPSE_10128	1.39422	0.000142728	up
FPSE_03699	1.39598	9.99046e-08	up
FPSE_03559	1.39693	0.0017398	up
FPSE_04028	1.398	0.00177137	up
FPSE_01403	1.39918	5.03283e-07	up
FPSE_03327	1.40198	2.69981e-09	up
FPSE_06137	1.40419	3.16996e-05	up
FPSE_09059	1.406	2.35689e-05	up
FPSE_01570	1.408	0.0394348	up
FPSE_07395	1.40827	2.63654e-06	up
FPSE_08440	1.40934	4.41894e-09	up
FPSE_10219	1.40964	2.56007e-07	up
FPSE_00780	1.41155	8.84604e-05	up
FPSE_04142	1.4123	6.02805e-05	up
FPSE_05951	1.41504	4.23318e-06	up
FPSE_04198	1.41512	6.61302e-08	up
FPSE_04345	1.41756	7.30381e-05	up
FPSE_06144	1.41765	3.72385e-05	up
FPSE_07886	1.41879	2.02668e-05	up
FPSE_05011	1.41953	2.19423e-08	up
FPSE_03667	1.4199	0.0385193	up
FPSE_04229	1.42037	2.28781e-05	up
FPSE_01470	1.42275	1.98679e-05	up
FPSE_10599	1.42427	0.000518815	up
FPSE_00087	1.42443	7.3266e-07	up
FPSE_10435	1.42461	2.40227e-06	up
FPSE_05109	1.42485	2.49299e-05	up
FPSE_07726	1.42567	1.60985e-06	up
FPSE_01003	1.42869	1.2627e-05	up
FPSE_09063	1.43448	2.06778e-08	up
FPSE_05839	1.43564	1.57736e-06	up
FPSE_03254	1.43996	2.45643e-05	up
FPSE_00367	1.44181	0.00784077	up
FPSE_08675	1.44192	0.0195733	up
FPSE_09507	1.44212	3.50701e-08	up
FPSE_06237	1.44219	7.23305e-08	up
FPSE_05786	1.44506	0.0104236	up
FPSE_01908	1.44616	0.000141278	up
FPSE_01424	1.44941	1.85629e-05	up
FPSE_08877	1.4517	2.93106e-05	up
FPSE_06000	1.45598	0.00137494	up
FPSE_04415	1.45687	1.88639e-07	up
FPSE_06252	1.45802	1.36142e-06	up
FPSE_06547	1.45952	0.000702601	up
FPSE_09408	1.45989	0.00433133	up
FPSE_08013	1.46004	0.008968	up
FPSE_08623	1.46095	7.84454e-09	up
FPSE_10715	1.46111	9.69766e-07	up
FPSE_10994	1.46165	0.0028943	up
FPSE_01742	1.46437	0.00477092	up
FPSE_05197	1.4648	1.56145e-05	up
FPSE_01695	1.46629	5.61929e-06	up
FPSE_12361	1.46631	0.00528843	up
FPSE_11296	1.46662	6.47885e-09	up
FPSE_10148	1.46727	7.54876e-08	up
FPSE_08284	1.46813	0.000305004	up
FPSE_00317	1.46873	2.63784e-05	up
FPSE_03954	1.4707	0.00258779	up
FPSE_00307	1.47175	1.39419e-07	up
FPSE_01931	1.47288	5.58566e-07	up
FPSE_10900	1.47338	0.0061127	up
FPSE_08874	1.47461	1.56922e-09	up
FPSE_07337	1.47668	0.0463476	up
FPSE_04600	1.47748	6.49392e-10	up
FPSE_10215	1.47935	2.06778e-08	up
FPSE_00278	1.47975	0.01796	up
FPSE_11055	1.48049	0.0138567	up
FPSE_07012	1.48058	0.0108109	up
FPSE_07872	1.48067	4.15314e-08	up
FPSE_01404	1.48385	3.79582e-05	up
FPSE_09595	1.48441	0.000362781	up
FPSE_07608	1.48639	0.000490221	up
FPSE_08984	1.48773	0.000469037	up
FPSE_00119	1.48791	0.0420415	up
FPSE_07140	1.4893	0.0126187	up
FPSE_05823	1.49307	4.01586e-07	up
FPSE_11743	1.49328	9.25626e-07	up
FPSE_11460	1.49332	4.88604e-05	up
FPSE_09631	1.49431	2.91887e-08	up
FPSE_12051	1.49678	0.00141879	up
FPSE_01274	1.49698	7.86022e-06	up
FPSE_00464	1.50072	3.09027e-07	up
FPSE_03064	1.50621	2.4048e-08	up
FPSE_01220	1.50827	0.00573967	up
FPSE_11639	1.50842	8.9027e-07	up
FPSE_10418	1.51406	0.0107102	up
FPSE_11465	1.51491	4.68748e-05	up
FPSE_09610	1.51527	2.25051e-06	up
FPSE_04542	1.51848	7.51746e-07	up
FPSE_01098	1.52078	6.56711e-09	up
FPSE_03929	1.52085	0.0014229	up
FPSE_07706	1.52086	7.11013e-05	up
FPSE_05059	1.52166	7.07807e-06	up
FPSE_03862	1.52196	6.14865e-07	up
FPSE_10397	1.52199	6.48838e-07	up
FPSE_01543	1.52293	0.0024442	up
FPSE_03206	1.52311	5.44718e-05	up
FPSE_05803	1.52356	8.00224e-09	up
FPSE_06935	1.52399	2.77258e-07	up
FPSE_07579	1.5243	4.11599e-08	up
FPSE_01339	1.52752	0.00372017	up
FPSE_09066	1.52764	1.95908e-07	up
FPSE_07085	1.53054	3.64685e-09	up
FPSE_04623	1.53206	4.69952e-08	up
FPSE_05872	1.53334	1.80799e-05	up
FPSE_01472	1.53403	2.26305e-07	up
FPSE_04750	1.53408	4.85668e-08	up
FPSE_03959	1.53421	2.2206e-07	up
FPSE_00952	1.53444	0.000150911	up
FPSE_03309	1.53622	3.56466e-07	up
FPSE_03042	1.54032	4.35271e-05	up
FPSE_06051	1.54189	1.144e-05	up
FPSE_11624	1.54202	0.000708521	up
FPSE_00009	1.5442	1.08145e-05	up
FPSE_00846	1.54487	2.56702e-07	up
FPSE_09135	1.54585	5.32133e-11	up
FPSE_01632	1.54698	0.0176472	up
FPSE_09182	1.54716	6.34945e-07	up
FPSE_06659	1.54959	9.27008e-06	up
FPSE_11952	1.55216	7.20665e-06	up
FPSE_10940	1.55816	2.64983e-05	up
FPSE_12137	1.55924	0.0384237	up
FPSE_01614	1.5595	7.84344e-10	up
FPSE_07573	1.56368	0.000661306	up
FPSE_11731	1.56538	1.16743e-08	up
FPSE_04427	1.56642	0.0130426	up
FPSE_07442	1.57059	0.000185857	up
FPSE_00244	1.57193	7.32102e-10	up
FPSE_05467	1.57243	0.000109129	up
FPSE_00180	1.57355	6.95617e-10	up
FPSE_01345	1.5756	2.1494e-05	up
FPSE_03232	1.57639	0.0158327	up
FPSE_08068	1.58047	2.77709e-05	up
FPSE_07616	1.58084	7.78468e-05	up
FPSE_10395	1.58763	0.0017473	up
FPSE_03572	1.58892	3.94295e-10	up
FPSE_01226	1.59199	4.9284e-09	up
FPSE_06483	1.59809	0.0289266	up
FPSE_05129	1.59999	3.3705e-06	up
FPSE_05617	1.60009	2.07147e-05	up
FPSE_11459	1.60555	1.55489e-06	up
FPSE_03705	1.6061	0.00266241	up
FPSE_01212	1.60732	2.67342e-05	up
FPSE_01937	1.60772	1.61172e-08	up
FPSE_03962	1.60879	2.28821e-05	up
FPSE_08900	1.61273	2.64785e-07	up
FPSE_05347	1.61432	0.00323745	up
FPSE_02026	1.61654	2.76712e-07	up
FPSE_01284	1.61711	0.0133771	up
FPSE_07686	1.6183	1.03279e-10	up
FPSE_01231	1.62015	3.1174e-10	up
FPSE_04649	1.62039	1.1659e-09	up
FPSE_08966	1.62106	1.76414e-05	up
FPSE_01021	1.6227	0.0190566	up
FPSE_00057	1.62524	2.3047e-12	up
FPSE_06603	1.62634	3.24778e-09	up
FPSE_04173	1.62778	4.26871e-07	up
FPSE_03700	1.62856	1.08514e-05	up
FPSE_09940	1.62897	0.00619374	up
FPSE_00131	1.63129	6.1584e-10	up
FPSE_07217	1.63179	1.80417e-09	up
FPSE_04143	1.64041	4.40532e-05	up
FPSE_06464	1.64064	0.0102068	up
FPSE_08137	1.64162	0.0021196	up
FPSE_00146	1.6433	1.67578e-09	up
FPSE_03398	1.64578	1.47439e-08	up
FPSE_04711	1.64831	1.43641e-06	up
FPSE_09510	1.64851	8.111e-11	up
FPSE_00048	1.64916	0.000180283	up
FPSE_06197	1.65114	0.0498346	up
FPSE_12426	1.65293	5.79714e-05	up
FPSE_10298	1.65686	7.31347e-11	up
FPSE_09283	1.65848	1.71006e-09	up
FPSE_08548	1.65849	2.84946e-05	up
FPSE_11726	1.66006	0.00191951	up
FPSE_00114	1.66089	0.00248437	up
FPSE_00296	1.66229	5.76148e-11	up
FPSE_01112	1.66344	2.60288e-07	up
FPSE_08248	1.66348	2.57629e-06	up
FPSE_02418	1.66847	2.90925e-05	up
FPSE_07290	1.67061	0.0207635	up
FPSE_06781	1.67156	0.0242089	up
FPSE_04620	1.67394	2.99476e-10	up
FPSE_12232	1.67625	8.67027e-11	up
FPSE_02263	1.6817	0.0188158	up
FPSE_06468	1.68239	0.0162687	up
FPSE_02104	1.68255	4.25004e-05	up
FPSE_03052	1.68499	8.89432e-06	up
FPSE_01587	1.68573	1.10674e-07	up
FPSE_07150	1.68703	0.0469491	up
FPSE_09935	1.68708	0.00154172	up
FPSE_08758	1.68808	0.0147151	up
FPSE_10707	1.6882	3.21385e-09	up
FPSE_08217	1.68832	2.65297e-12	up
FPSE_07405	1.6896	3.80124e-05	up
FPSE_10474	1.69212	0.000715115	up
FPSE_05159	1.70115	0.0094301	up
[truncated: 756 more rows]
