# Supplementary material for: Histone H3 N-Terminal Lysine Acetylation Governs Fungal Growth, Conidiation, and Pathogenicity through Regulating Gene Expression in Fusarium pseudograminearum
Source: J Fungi (Basel). 2024 May 25;10(6):379. doi: 10.3390/jof10060379 (PMC11204548; doi:10.3390/jof10060379)
Supplement: Supplementary file 1 [file jof-10-00379-s001.zip › Table S6.xlsx]

## Sheet: Sheet1
Table S6. Identification of differentially expressed genes (DEGs) in the FpH3K18R mutant.
Gene ID	log2FoldChange	Padj	Type
FPSE_03300	-14.2089	1.25288e-17	down
FPSE_02829	-12.5766	1.24765e-16	down
FPSE_09591	-11.8344	1.01074e-14	down
FPSE_02206	-11.4935	1.96859e-257	down
FPSE_06689	-10.5121	6.81743e-76	down
FPSE_02182	-10.4588	0	down
FPSE_09336	-9.96117	4.79685e-11	down
FPSE_06666	-9.95782	4.65216e-11	down
FPSE_02830	-9.937	3.04056e-29	down
FPSE_02074	-9.86633	2.71267e-10	down
FPSE_06687	-9.73305	5.36751e-10	down
FPSE_10135	-9.70419	1.57861e-10	down
FPSE_05678	-9.68228	0.0168856	down
FPSE_07391	-9.54371	1.32576e-09	down
FPSE_07471	-9.52184	3.97343e-10	down
FPSE_05705	-9.08386	0.000321549	down
FPSE_03736	-9.07679	1.54585e-08	down
FPSE_02225	-8.86439	3.43449e-08	down
FPSE_09331	-8.74668	5.87303e-08	down
FPSE_09592	-8.66839	2.09448e-41	down
FPSE_07470	-8.51446	1.28992e-26	down
FPSE_08810	-8.46496	2.16403e-07	down
FPSE_07354	-8.40208	2.8501e-07	down
FPSE_07843	-8.35687	8.00486e-08	down
FPSE_03301	-8.35109	1.43216e-135	down
FPSE_09337	-8.2609	7.52933e-19	down
FPSE_08122	-8.12123	1.12478e-06	down
FPSE_05437	-8.11131	0.00932179	down
FPSE_10137	-7.99478	1.50373e-18	down
FPSE_07897	-7.98545	4.65966e-12	down
FPSE_07530	-7.96761	4.11244e-07	down
FPSE_02052	-7.967	2.0364e-06	down
FPSE_09187	-7.96401	7.20223e-24	down
FPSE_08173	-7.94249	2.20397e-27	down
FPSE_03735	-7.89037	5.1605e-07	down
FPSE_08174	-7.78751	1.12418e-06	down
FPSE_12216	-7.77035	5.50422e-06	down
FPSE_07390	-7.74325	9.45207e-07	down
FPSE_00726	-7.67829	7.42574e-06	down
FPSE_08991	-7.64608	3.37022e-56	down
FPSE_02205	-7.56912	2.5611e-11	down
FPSE_09184	-7.53785	1.44933e-29	down
FPSE_06683	-7.516	2.43208e-06	down
FPSE_03280	-7.50155	1.5858e-05	down
FPSE_07473	-7.49713	1.55111e-25	down
FPSE_03308	-7.4704	1.128e-59	down
FPSE_06713	-7.41868	2.54977e-05	down
FPSE_03721	-7.40988	2.28357e-05	down
FPSE_02394	-7.40902	2.23242e-05	down
FPSE_00707	-7.33976	3.1292e-05	down
FPSE_08429	-7.31846	2.05483e-255	down
FPSE_02871	-7.2818	3.71292e-05	down
FPSE_02318	-7.26659	3.98597e-05	down
FPSE_08919	-7.20651	7.76299e-06	down
FPSE_01261	-7.19942	2.88746e-131	down
FPSE_09332	-7.19177	1.36421e-14	down
FPSE_06708	-7.17703	5.66324e-05	down
FPSE_12154	-7.15705	6.75053e-05	down
FPSE_08184	-7.09835	8.70799e-05	down
FPSE_02122	-7.08044	9.37531e-14	down
FPSE_08427	-7.07951	3.98577e-26	down
FPSE_08809	-7.04786	8.57291e-10	down
FPSE_09759	-7.03452	9.84387e-05	down
FPSE_03734	-7.02867	5.44224e-191	down
FPSE_06362	-6.94231	0.00014234	down
FPSE_12150	-6.93895	0.000172582	down
FPSE_08186	-6.93251	0.000160395	down
FPSE_12214	-6.8106	0.000253186	down
FPSE_03054	-6.81056	4.30139e-05	down
FPSE_08755	-6.80725	6.62516e-77	down
FPSE_02833	-6.78282	0.000258541	down
FPSE_09329	-6.77316	6.98865e-09	down
FPSE_04467	-6.74201	1.66408e-28	down
FPSE_00679	-6.73473	0.000320717	down
FPSE_02145	-6.72033	0.000348172	down
FPSE_06754	-6.71841	7.02142e-12	down
FPSE_00695	-6.70671	0.000340349	down
FPSE_02207	-6.7024	0.000389296	down
FPSE_06724	-6.70099	0.000368353	down
FPSE_06696	-6.66421	0.000402103	down
FPSE_10305	-6.64304	0.000441397	down
FPSE_02267	-6.62531	0.000777196	down
FPSE_06381	-6.60708	0.000498903	down
FPSE_03298	-6.58405	7.56242e-05	down
FPSE_00696	-6.58139	0.000537374	down
FPSE_08136	-6.564	0.000581169	down
FPSE_03282	-6.54633	0.000646242	down
FPSE_08406	-6.52785	0.000795506	down
FPSE_06364	-6.526	0.000672353	down
FPSE_06359	-6.526	0.000672353	down
FPSE_02118	-6.52341	0.00066014	down
FPSE_02240	-6.52086	0.000693924	down
FPSE_03306	-6.50989	0.000861611	down
FPSE_07829	-6.47236	0.000799384	down
FPSE_08141	-6.45826	0.00102144	down
FPSE_02140	-6.44342	5.25368e-08	down
FPSE_06690	-6.44259	0.000167004	down
FPSE_02373	-6.44139	0.000897498	down
FPSE_07818	-6.42222	0.000939217	down
FPSE_03407	-6.38741	0.00150191	down
FPSE_07331	-6.38681	3.41762e-14	down
FPSE_09356	-6.38024	0.00108529	down
FPSE_02100	-6.37853	0.000170601	down
FPSE_08793	-6.37308	0.00118579	down
FPSE_09338	-6.34839	6.96853e-18	down
FPSE_09609	-6.3399	0.00131412	down
FPSE_02137	-6.31049	0.0014675	down
FPSE_05989	-6.30143	0.000216775	down
FPSE_12444	-6.28791	0.00024068	down
FPSE_02919	-6.28628	3.62846e-15	down
FPSE_02054	-6.27876	0.00153844	down
FPSE_10086	-6.27145	0.000229502	down
FPSE_08401	-6.26035	0.00172781	down
FPSE_02874	-6.24012	0.000299469	down
FPSE_02243	-6.23136	1.99288e-10	down
FPSE_02217	-6.22444	0.00192466	down
FPSE_08097	-6.19451	5.87216e-13	down
FPSE_02414	-6.18434	0.00208978	down
FPSE_06710	-6.17614	0.00229464	down
FPSE_08185	-6.16962	0.00224844	down
FPSE_07827	-6.14643	0.00235923	down
FPSE_07040	-6.10866	2.67984e-89	down
FPSE_04864	-6.1042	0.00291505	down
FPSE_07039	-6.04567	6.9198e-75	down
FPSE_03422	-6.02634	0.00348709	down
FPSE_07831	-6.02055	0.0040507	down
FPSE_09334	-6.00686	0.000527632	down
FPSE_10113	-5.98777	0.00388604	down
FPSE_09094	-5.98399	0.00400304	down
FPSE_08176	-5.97879	8.10225e-14	down
FPSE_02234	-5.97549	3.33959e-12	down
FPSE_03299	-5.97391	5.48304e-106	down
FPSE_11093	-5.97084	0.00410458	down
FPSE_05704	-5.94816	2.94419e-09	down
FPSE_02870	-5.9268	0.00470933	down
FPSE_02117	-5.9171	0.00493123	down
FPSE_12032	-5.90815	1.46103e-20	down
FPSE_02127	-5.88544	0.00529938	down
FPSE_07472	-5.88188	6.13858e-48	down
FPSE_07368	-5.88137	0.00543414	down
FPSE_07791	-5.86569	1.97483e-06	down
FPSE_02236	-5.86047	0.00697425	down
FPSE_06741	-5.83866	0.00606715	down
FPSE_11575	-5.83126	3.81012e-06	down
FPSE_10903	-5.80942	0.00683699	down
FPSE_06723	-5.79031	0.00697345	down
FPSE_02254	-5.7874	0.00109321	down
FPSE_02404	-5.78338	0.00117252	down
FPSE_06358	-5.77934	0.00805121	down
FPSE_02865	-5.7709	0.00753107	down
FPSE_03718	-5.75788	1.54114e-96	down
FPSE_05689	-5.75153	0.00861219	down
FPSE_00713	-5.73487	0.00139917	down
FPSE_05428	-5.71664	0.0017532	down
FPSE_02229	-5.70901	0.00895028	down
FPSE_02226	-5.68845	0.00931889	down
FPSE_07830	-5.64915	1.94158e-10	down
FPSE_10114	-5.64817	0.00164443	down
FPSE_04466	-5.64351	3.15162e-36	down
FPSE_12151	-5.6414	8.91203e-06	down
FPSE_10108	-5.64126	0.00162412	down
FPSE_10136	-5.63668	2.20558e-34	down
FPSE_02583	-5.63021	0.0120458	down
FPSE_04050	-5.60562	0.0129729	down
FPSE_03420	-5.59765	0.00197076	down
FPSE_06712	-5.5961	0.0123006	down
FPSE_12149	-5.5961	0.0123006	down
FPSE_02248	-5.5961	0.0123006	down
FPSE_02107	-5.59305	2.60879e-12	down
FPSE_02831	-5.58441	0.00216685	down
FPSE_09185	-5.57394	1.16183e-29	down
FPSE_11577	-5.57199	1.44441e-31	down
FPSE_08420	-5.56209	1.37664e-05	down
FPSE_09330	-5.56146	0.0131276	down
FPSE_09699	-5.56056	0.00207578	down
FPSE_10561	-5.54872	0.0148338	down
FPSE_10831	-5.54872	0.0148338	down
FPSE_02600	-5.53877	0.0145246	down
FPSE_02397	-5.53604	0.00387168	down
FPSE_05987	-5.53317	0.0220612	down
FPSE_10146	-5.52602	0.0146259	down
FPSE_06725	-5.50495	0.0025906	down
FPSE_06762	-5.50411	0.00245522	down
FPSE_06743	-5.50266	0.0153233	down
FPSE_02390	-5.49774	0.0170836	down
FPSE_02840	-5.49774	0.0170836	down
FPSE_02184	-5.48468	0.00294776	down
FPSE_05545	-5.47259	2.93184e-19	down
FPSE_01641	-5.47157	1.33244e-95	down
FPSE_04470	-5.46553	1.93958e-11	down
FPSE_09613	-5.46546	1.94205e-05	down
FPSE_04072	-5.46031	0.0174732	down
FPSE_09585	-5.45615	2.15412e-09	down
FPSE_07769	-5.45256	5.45179e-26	down
FPSE_05533	-5.44619	0.00313017	down
FPSE_05995	-5.44136	0.0179735	down
FPSE_12001	-5.42753	2.9893e-05	down
FPSE_06722	-5.42221	0.0187378	down
FPSE_09608	-5.41302	3.36797e-13	down
FPSE_07853	-5.41247	4.17739e-38	down
FPSE_03712	-5.39719	0.0207131	down
FPSE_11015	-5.39194	2.65935e-07	down
FPSE_05554	-5.38805	0.0239673	down
FPSE_07998	-5.38312	0.0209926	down
FPSE_07790	-5.38312	0.0209926	down
FPSE_12197	-5.38312	0.0209926	down
FPSE_11164	-5.38034	0.00353194	down
FPSE_05680	-5.379	3.53826e-12	down
FPSE_04868	-5.37735	0.021208	down
FPSE_02198	-5.3763	4.22785e-05	down
FPSE_10143	-5.35931	7.27814e-09	down
FPSE_04866	-5.35731	0.0219997	down
FPSE_02190	-5.35187	0.0245859	down
FPSE_04060	-5.33701	0.023064	down
FPSE_10813	-5.33121	0.024728	down
FPSE_07323	-5.33121	0.024728	down
FPSE_05675	-5.31641	0.0245327	down
FPSE_02077	-5.31641	0.0245327	down
FPSE_05681	-5.30654	6.08676e-09	down
FPSE_02406	-5.3033	0.00477811	down
FPSE_02124	-5.28935	0.0259783	down
FPSE_11199	-5.28662	2.84793e-14	down
FPSE_02408	-5.27488	0.00458131	down
FPSE_06720	-5.27074	4.36469e-30	down
FPSE_09352	-5.24878	0.00489939	down
FPSE_04343	-5.2338	5.16638e-34	down
FPSE_05474	-5.22448	0.0307627	down
FPSE_11998	-5.20206	0.0334535	down
FPSE_05647	-5.19264	1.6965e-06	down
FPSE_05475	-5.17293	0.033907	down
FPSE_09236	-5.16643	0.036295	down
FPSE_00665	-5.16469	0.00625783	down
FPSE_09902	-5.15974	0.000129866	down
FPSE_02439	-5.14982	0.0362109	down
FPSE_10539	-5.14982	0.0362109	down
FPSE_11095	-5.14982	0.0362109	down
FPSE_10187	-5.14723	1.2634e-35	down
FPSE_09569	-5.14306	0.0370702	down
FPSE_12055	-5.14206	0.00701986	down
FPSE_02306	-5.13653	1.68452e-06	down
FPSE_02170	-5.13564	4.42667e-81	down
FPSE_12148	-5.13124	0.0477103	down
FPSE_02167	-5.11952	6.98914e-31	down
FPSE_02078	-5.11332	0.0439894	down
FPSE_04937	-5.10804	1.75117e-11	down
FPSE_03742	-5.10549	0.000140438	down
FPSE_11198	-5.09976	3.18716e-11	down
FPSE_10867	-5.09545	0.0401392	down
FPSE_08081	-5.09545	0.0401392	down
FPSE_02910	-5.09545	0.0401392	down
FPSE_04053	-5.08876	0.0438986	down
FPSE_02162	-5.08787	0.00869896	down
FPSE_07785	-5.07597	0.0086137	down
FPSE_02097	-5.07264	2.54453e-60	down
FPSE_11163	-5.07107	0.0427038	down
FPSE_03307	-5.07014	4.26475e-12	down
FPSE_06248	-5.04244	6.93025e-06	down
FPSE_11219	-5.03896	0.0459054	down
FPSE_03267	-5.03307	0.00862881	down
FPSE_07383	-5.03008	0.00815066	down
FPSE_02227	-5.02069	2.48555e-30	down
FPSE_06771	-5.02015	2.49798e-09	down
FPSE_06709	-5.01358	0.0477228	down
FPSE_07378	-5.01358	0.0477228	down
FPSE_08138	-4.98314	0.00983578	down
FPSE_09614	-4.98006	0.000233525	down
FPSE_02192	-4.96986	0.000289534	down
FPSE_00741	-4.95113	0.0106036	down
FPSE_10868	-4.94992	6.60046e-21	down
FPSE_07786	-4.93609	1.99021e-07	down
FPSE_02189	-4.92354	2.46375e-17	down
FPSE_03281	-4.91629	5.37168e-39	down
FPSE_06701	-4.88887	1.24818e-05	down
FPSE_09453	-4.8845	3.44579e-86	down
FPSE_10902	-4.88144	0.0127466	down
FPSE_07172	-4.86261	1.47145e-08	down
FPSE_02055	-4.85661	3.08345e-05	down
FPSE_04478	-4.8391	0.0146313	down
FPSE_07509	-4.82416	4.70422e-07	down
FPSE_05514	-4.81393	1.47646e-21	down
FPSE_07379	-4.80631	1.79285e-05	down
FPSE_06728	-4.78507	5.28182e-24	down
FPSE_07765	-4.77957	1.97187e-05	down
FPSE_07017	-4.77117	6.27437e-11	down
FPSE_02856	-4.76336	0.0171391	down
FPSE_02076	-4.74237	9.89051e-07	down
FPSE_08172	-4.73457	0.0180743	down
FPSE_01899	-4.7249	1.73428e-75	down
FPSE_02185	-4.72332	1.51939e-59	down
FPSE_00588	-4.71983	3.53876e-37	down
FPSE_07385	-4.70392	3.82112e-19	down
FPSE_05677	-4.69677	0.0100657	down
FPSE_05557	-4.69612	3.79617e-33	down
FPSE_02116	-4.6912	0.0202154	down
FPSE_05520	-4.68121	0.0199246	down
FPSE_10830	-4.6795	0.0209321	down
FPSE_06673	-4.6793	0.000503906	down
FPSE_10870	-4.67839	4.3773e-21	down
FPSE_00740	-4.66128	0.0223918	down
FPSE_11703	-4.65398	7.32297e-18	down
FPSE_05000	-4.65268	6.74819e-27	down
FPSE_02275	-4.65122	3.03444e-21	down
FPSE_11084	-4.64868	2.54465e-06	down
FPSE_02333	-4.63222	0.0244384	down
FPSE_07805	-4.62823	1.99162e-07	down
FPSE_02079	-4.61815	5.47109e-05	down
FPSE_03728	-4.61048	9.00883e-07	down
FPSE_02955	-4.60794	4.49527e-06	down
FPSE_04465	-4.60717	0.0247766	down
FPSE_02819	-4.60477	0.024122	down
FPSE_09189	-4.60207	1.82483e-23	down
FPSE_02160	-4.5821	1.06171e-36	down
FPSE_09186	-4.57528	2.97778e-46	down
FPSE_05641	-4.56444	3.63306e-16	down
FPSE_02218	-4.56253	1.80281e-125	down
FPSE_04468	-4.53566	2.4092e-08	down
FPSE_06700	-4.52225	7.32833e-67	down
FPSE_00725	-4.50083	3.16735e-09	down
FPSE_00704	-4.49706	0.00174702	down
FPSE_02853	-4.4949	6.05536e-17	down
FPSE_10560	-4.49376	6.5555e-07	down
FPSE_12402	-4.47908	0.00013304	down
FPSE_02213	-4.45475	0.0337765	down
FPSE_00683	-4.45379	0.000223077	down
FPSE_09351	-4.43336	0.00228881	down
FPSE_03277	-4.4303	5.95281e-14	down
FPSE_02864	-4.42381	6.86995e-48	down
FPSE_02909	-4.38955	1.24495e-06	down
FPSE_01907	-4.35667	0.0443866	down
FPSE_05543	-4.34428	6.79681e-23	down
FPSE_10092	-4.34106	3.60203e-56	down
FPSE_02913	-4.3372	1.94158e-10	down
FPSE_06385	-4.33276	5.80377e-14	down
FPSE_02809	-4.3273	7.72589e-29	down
FPSE_11578	-4.32091	2.44645e-05	down
FPSE_00697	-4.31071	3.1784e-18	down
FPSE_07372	-4.31042	5.93711e-10	down
FPSE_02846	-4.30748	3.10129e-09	down
FPSE_07775	-4.27932	0.0482127	down
FPSE_02159	-4.27101	4.37102e-08	down
FPSE_09580	-4.26547	0.00467343	down
FPSE_02233	-4.26281	9.32749e-12	down
FPSE_00349	-4.2549	9.79623e-61	down
FPSE_02307	-4.24114	1.47609e-13	down
FPSE_07049	-4.23883	6.46835e-68	down
FPSE_05986	-4.23233	6.19455e-40	down
FPSE_10555	-4.22101	1.54349e-09	down
FPSE_07357	-4.20369	0.00668543	down
FPSE_02371	-4.19799	6.36902e-05	down
FPSE_07842	-4.19626	3.67235e-13	down
FPSE_00689	-4.19388	6.51547e-05	down
FPSE_06767	-4.19112	5.68397e-31	down
FPSE_08929	-4.18773	0.00110421	down
FPSE_07793	-4.18765	0.000661232	down
FPSE_06684	-4.18264	0.000756018	down
FPSE_06915	-4.17879	2.02844e-21	down
FPSE_02249	-4.17752	7.37996e-10	down
FPSE_02423	-4.17718	2.59377e-53	down
FPSE_06764	-4.16266	9.74431e-06	down
FPSE_06721	-4.15983	1.67221e-44	down
FPSE_03313	-4.15217	2.91713e-13	down
FPSE_12153	-4.14849	3.7147e-08	down
FPSE_07845	-4.14552	2.52692e-46	down
FPSE_06707	-4.13471	9.98584e-09	down
FPSE_02228	-4.12536	2.62602e-57	down
FPSE_05458	-4.11438	9.17729e-16	down
FPSE_02828	-4.10856	3.87391e-08	down
FPSE_09570	-4.10519	0.00160345	down
FPSE_02310	-4.08999	0.00830084	down
FPSE_07020	-4.08805	2.57283e-05	down
FPSE_04080	-4.0765	0.00217111	down
FPSE_07347	-4.06952	2.87059e-05	down
FPSE_02393	-4.06243	2.18937e-05	down
FPSE_10827	-4.05988	0.000148947	down
FPSE_02908	-4.05913	1.13411e-07	down
FPSE_10892	-4.05715	0.00172534	down
FPSE_02365	-4.03668	0.000182625	down
FPSE_02210	-4.03434	0.011374	down
FPSE_06345	-4.02284	4.98663e-29	down
FPSE_00398	-4.0203	1.28008e-19	down
FPSE_08075	-4.0064	0.0103215	down
FPSE_07330	-4.00184	2.52968e-37	down
FPSE_06726	-3.99848	2.02757e-06	down
FPSE_10873	-3.98486	5.54332e-24	down
FPSE_06732	-3.95617	8.89767e-08	down
FPSE_02823	-3.95147	0.0131635	down
FPSE_02120	-3.9469	0.00235095	down
FPSE_03227	-3.94371	2.0959e-26	down
FPSE_12025	-3.939	8.23519e-06	down
FPSE_02126	-3.92072	4.03313e-08	down
FPSE_02879	-3.91943	3.85696e-07	down
FPSE_02158	-3.90642	0.00336539	down
FPSE_07198	-3.88193	0.000134544	down
FPSE_09458	-3.87209	6.47618e-26	down
FPSE_06376	-3.8702	5.43604e-07	down
FPSE_07846	-3.86641	2.2573e-05	down
FPSE_08175	-3.84322	5.65206e-10	down
FPSE_02216	-3.84084	0.000548763	down
FPSE_07847	-3.80833	9.83493e-05	down
FPSE_07767	-3.8006	1.0033e-34	down
FPSE_02419	-3.79605	0.00138962	down
FPSE_11161	-3.78157	1.09648e-18	down
FPSE_08183	-3.7814	5.19274e-05	down
FPSE_07508	-3.77282	4.90324e-07	down
FPSE_10030	-3.745	0.0329446	down
FPSE_02402	-3.74298	0.0214053	down
FPSE_05523	-3.73707	5.45397e-08	down
FPSE_07026	-3.71245	6.96684e-18	down
FPSE_02418	-3.70855	8.16732e-07	down
FPSE_02215	-3.6861	5.95608e-18	down
FPSE_05445	-3.68592	7.44455e-31	down
FPSE_08416	-3.67856	1.63908e-09	down
FPSE_04048	-3.65923	0.000443998	down
FPSE_07199	-3.65872	4.26477e-05	down
FPSE_02171	-3.65831	7.62905e-14	down
FPSE_09573	-3.65406	1.81339e-85	down
FPSE_02420	-3.65017	0.00626707	down
FPSE_07823	-3.64358	0.00165646	down
FPSE_03436	-3.64096	0.00290428	down
FPSE_01914	-3.64043	1.37748e-32	down
FPSE_02380	-3.62719	1.85267e-06	down
FPSE_08092	-3.6201	0.00288121	down
FPSE_08150	-3.59673	0.0393658	down
FPSE_00068	-3.58628	3.10457e-26	down
FPSE_02430	-3.58053	0.0371199	down
FPSE_08804	-3.57702	8.48386e-12	down
FPSE_07542	-3.57025	1.84532e-05	down
FPSE_03390	-3.5689	8.32563e-37	down
FPSE_05560	-3.56121	3.301e-38	down
FPSE_09341	-3.5609	5.16511e-53	down
FPSE_03297	-3.55948	0.000114826	down
FPSE_02826	-3.55899	9.67349e-08	down
FPSE_10929	-3.55892	0.0446447	down
FPSE_10920	-3.54554	0.00970574	down
FPSE_02912	-3.54113	0.0452593	down
FPSE_10132	-3.54066	1.91319e-05	down
FPSE_08538	-3.53746	7.19591e-29	down
FPSE_09357	-3.52226	2.75086e-25	down
FPSE_02208	-3.51768	0.000334091	down
FPSE_08770	-3.51551	1.06553e-08	down
FPSE_08125	-3.50671	8.40145e-09	down
FPSE_07382	-3.50366	7.71995e-22	down
FPSE_04480	-3.49646	8.66204e-07	down
FPSE_06745	-3.49072	8.14645e-05	down
FPSE_09600	-3.48815	5.31183e-10	down
FPSE_09612	-3.48653	2.83427e-10	down
FPSE_03048	-3.47879	4.6221e-14	down
FPSE_09607	-3.4753	1.74455e-06	down
FPSE_03648	-3.46876	0.00170088	down
FPSE_11043	-3.46662	1.21695e-39	down
FPSE_06368	-3.46576	1.63116e-05	down
FPSE_10180	-3.46374	1.93517e-18	down
FPSE_02351	-3.45782	0.0447855	down
FPSE_02415	-3.45777	0.016445	down
FPSE_10302	-3.45747	1.06171e-36	down
FPSE_04863	-3.44803	0.00640443	down
FPSE_03389	-3.44665	7.04403e-12	down
FPSE_11185	-3.44166	0.000430343	down
FPSE_02123	-3.42301	7.575e-06	down
FPSE_02429	-3.41481	5.6223e-05	down
FPSE_07533	-3.40367	2.45535e-34	down
FPSE_10304	-3.39591	2.15659e-06	down
FPSE_00746	-3.38805	0.0228224	down
FPSE_04049	-3.38541	4.57377e-10	down
FPSE_03304	-3.38374	1.09009e-15	down
FPSE_10726	-3.38333	5.94745e-10	down
FPSE_09340	-3.3678	1.7188e-10	down
FPSE_06733	-3.36023	9.34839e-06	down
FPSE_02861	-3.35295	0.00045321	down
FPSE_03561	-3.34867	2.16952e-30	down
FPSE_04435	-3.34485	3.083e-05	down
FPSE_02196	-3.33072	2.53757e-27	down
FPSE_10926	-3.32855	0.000863262	down
FPSE_10495	-3.32211	1.86488e-32	down
FPSE_02821	-3.31644	2.11428e-08	down
FPSE_02868	-3.31491	0.0011652	down
FPSE_10083	-3.29902	0.00180474	down
FPSE_02141	-3.29862	3.52416e-16	down
FPSE_12027	-3.2933	0.017376	down
FPSE_05679	-3.29299	9.63967e-05	down
FPSE_07804	-3.28932	2.2936e-07	down
FPSE_10869	-3.28249	0.0301252	down
FPSE_02918	-3.27008	0.000382232	down
FPSE_05511	-3.25099	0.0269375	down
FPSE_08143	-3.24415	5.53063e-06	down
FPSE_07839	-3.22614	0.00385194	down
FPSE_11134	-3.22598	1.17806e-38	down
FPSE_00671	-3.22136	2.16857e-08	down
FPSE_05542	-3.21132	0.0131939	down
FPSE_07047	-3.20922	1.92088e-46	down
FPSE_11097	-3.20746	1.27758e-47	down
FPSE_12236	-3.2062	0.0284584	down
FPSE_07681	-3.20456	3.04588e-41	down
FPSE_04039	-3.20268	0.000185895	down
FPSE_02353	-3.20051	0.0110297	down
FPSE_02083	-3.196	2.7659e-13	down
FPSE_02316	-3.19476	5.24164e-14	down
FPSE_02815	-3.17351	9.83929e-06	down
FPSE_07807	-3.17165	0.00294776	down
FPSE_07936	-3.17083	9.46802e-07	down
FPSE_12218	-3.16817	1.67654e-05	down
FPSE_00378	-3.16428	0.0147174	down
FPSE_12210	-3.16315	2.85301e-07	down
FPSE_02202	-3.15141	8.27235e-10	down
FPSE_03125	-3.13864	9.13617e-24	down
FPSE_09454	-3.1372	1.14359e-10	down
FPSE_08240	-3.13112	3.62632e-40	down
FPSE_07534	-3.13044	6.58189e-40	down
FPSE_05431	-3.12809	0.0080288	down
FPSE_06760	-3.1259	7.19961e-05	down
FPSE_07794	-3.12168	0.000198989	down
FPSE_06370	-3.10603	0.0155808	down
FPSE_00690	-3.09922	0.0473796	down
FPSE_02887	-3.08245	2.10199e-21	down
FPSE_10904	-3.07854	9.07926e-05	down
FPSE_02260	-3.07652	9.98584e-09	down
FPSE_02875	-3.07251	1.56961e-22	down
FPSE_04388	-3.0706	0.000140417	down
FPSE_01388	-3.05167	0.00839497	down
FPSE_05460	-3.04426	8.85839e-05	down
FPSE_05712	-3.03691	0.00862307	down
FPSE_06786	-3.0364	0.00964233	down
FPSE_02885	-3.02333	0.0104006	down
FPSE_05648	-3.02134	1.20339e-09	down
FPSE_01836	-3.01996	1.32981e-27	down
FPSE_03433	-3.01639	1.10422e-60	down
FPSE_07168	-3.00784	5.63192e-36	down
FPSE_07792	-2.99651	6.92437e-08	down
FPSE_07417	-2.99021	4.33376e-31	down
FPSE_09574	-2.97984	2.03824e-06	down
FPSE_00734	-2.97461	1.94916e-05	down
FPSE_07027	-2.97181	2.6652e-12	down
FPSE_09636	-2.96984	4.11827e-10	down
FPSE_08123	-2.96928	0.000174524	down
FPSE_00804	-2.96474	3.61114e-06	down
FPSE_08262	-2.96314	0.0238853	down
FPSE_08520	-2.96116	1.13007e-28	down
FPSE_10370	-2.96075	5.71322e-42	down
FPSE_07329	-2.96011	0.0273319	down
FPSE_04663	-2.95656	0.000257985	down
FPSE_07481	-2.95337	3.08072e-05	down
FPSE_07524	-2.9512	0.000706976	down
FPSE_02917	-2.94213	2.6321e-05	down
FPSE_05688	-2.94157	2.34873e-06	down
FPSE_08736	-2.93933	1.52413e-13	down
FPSE_09354	-2.93563	3.88619e-28	down
FPSE_01025	-2.93517	1.16907e-16	down
FPSE_11759	-2.9288	0.0136812	down
FPSE_05643	-2.91568	2.03902e-05	down
FPSE_12217	-2.91408	3.03444e-21	down
FPSE_07597	-2.91194	4.88005e-07	down
FPSE_02161	-2.91163	2.06782e-17	down
FPSE_07374	-2.90658	4.79314e-25	down
FPSE_11530	-2.90565	1.07612e-20	down
FPSE_03279	-2.89541	0.00088633	down
FPSE_01366	-2.89274	4.95046e-10	down
FPSE_08927	-2.89213	0.0026887	down
FPSE_01156	-2.8919	0.000159883	down
FPSE_02972	-2.89131	2.50258e-23	down
FPSE_02242	-2.88926	0.00163193	down
FPSE_04941	-2.88696	6.48353e-10	down
FPSE_09299	-2.88619	0.00472582	down
FPSE_06788	-2.88497	2.19651e-07	down
FPSE_09565	-2.88296	4.35011e-07	down
FPSE_05444	-2.8825	2.31274e-49	down
FPSE_03610	-2.88247	0.0012256	down
FPSE_04429	-2.8811	2.45535e-34	down
FPSE_01674	-2.88027	3.10457e-26	down
FPSE_06536	-2.87641	0.00987978	down
FPSE_06990	-2.876	3.3218e-37	down
FPSE_08195	-2.87327	2.72809e-09	down
FPSE_07048	-2.86019	1.74445e-41	down
FPSE_10476	-2.85316	3.97343e-10	down
FPSE_09146	-2.83874	2.99975e-07	down
FPSE_00738	-2.83424	1.57839e-13	down
FPSE_11771	-2.83407	0.00366663	down
FPSE_01353	-2.8276	0.0111029	down
FPSE_04107	-2.81576	1.24365e-06	down
FPSE_12242	-2.80984	0.0217479	down
FPSE_08959	-2.79618	3.35051e-14	down
FPSE_00783	-2.78761	0.0139459	down
FPSE_11196	-2.78535	3.98181e-41	down
FPSE_11701	-2.78222	3.27538e-26	down
FPSE_03904	-2.7795	6.05536e-17	down
FPSE_01031	-2.77856	1.89389e-08	down
FPSE_06558	-2.76449	1.61984e-16	down
FPSE_08457	-2.75684	6.28605e-13	down
FPSE_11113	-2.75641	0.0147736	down
FPSE_09790	-2.75409	4.51568e-10	down
FPSE_02824	-2.75278	2.01407e-05	down
FPSE_11487	-2.75271	0.00591418	down
FPSE_08121	-2.74633	6.26966e-05	down
FPSE_10104	-2.74477	0.000918107	down
FPSE_05564	-2.74311	0.00624145	down
FPSE_02139	-2.74292	0.0119933	down
FPSE_02410	-2.74067	3.03448e-21	down
FPSE_04355	-2.73665	1.51144e-38	down
FPSE_01737	-2.72839	2.03828e-21	down
FPSE_02153	-2.7229	3.5749e-06	down
FPSE_05985	-2.71851	0.0173255	down
FPSE_09461	-2.71714	8.44767e-35	down
FPSE_02136	-2.71398	0.000500548	down
FPSE_03323	-2.71096	2.70912e-08	down
FPSE_09587	-2.71044	6.49201e-05	down
FPSE_12157	-2.70946	9.50025e-05	down
FPSE_03897	-2.69336	1.49241e-12	down
FPSE_04896	-2.69014	1.37273e-12	down
FPSE_10152	-2.68908	0.00697218	down
FPSE_06124	-2.68596	8.68262e-34	down
FPSE_08812	-2.68436	3.65011e-10	down
FPSE_10928	-2.6822	2.58747e-36	down
FPSE_03995	-2.68154	2.64397e-31	down
FPSE_03341	-2.67656	3.92693e-42	down
FPSE_06914	-2.67065	0.000512192	down
FPSE_07381	-2.66732	1.39717e-15	down
FPSE_07824	-2.66316	8.1787e-12	down
FPSE_08152	-2.65737	0.0155083	down
FPSE_05529	-2.65654	3.0563e-05	down
FPSE_07546	-2.65212	4.0313e-05	down
FPSE_07774	-2.6508	0.000438858	down
FPSE_02878	-2.65023	1.32048e-11	down
FPSE_12411	-2.64908	4.47066e-22	down
FPSE_01908	-2.64898	1.86921e-06	down
FPSE_08139	-2.64741	1.02489e-07	down
FPSE_03663	-2.64177	1.58244e-05	down
FPSE_00700	-2.6314	1.92778e-07	down
FPSE_08510	-2.62678	0.0136936	down
FPSE_09244	-2.62485	1.40467e-19	down
FPSE_05544	-2.62036	1.80733e-08	down
FPSE_12409	-2.61817	0.000787801	down
FPSE_07349	-2.61779	6.34057e-08	down
FPSE_09355	-2.61274	9.07709e-10	down
FPSE_04953	-2.61239	4.96899e-21	down
FPSE_10043	-2.60508	0.000573883	down
FPSE_00903	-2.59483	2.36619e-06	down
FPSE_08803	-2.59073	8.80208e-17	down
FPSE_06746	-2.58055	1.45375e-11	down
FPSE_00792	-2.57747	1.63372e-12	down
FPSE_11186	-2.57483	0.00026293	down
FPSE_07201	-2.57425	1.37567e-06	down
FPSE_02812	-2.57382	0.00523736	down
FPSE_01921	-2.5723	4.26871e-22	down
FPSE_04096	-2.56715	1.21326e-05	down
FPSE_05534	-2.56495	5.26631e-08	down
FPSE_09556	-2.56349	5.09076e-11	down
FPSE_07169	-2.56241	2.18652e-29	down
FPSE_05644	-2.56071	0.000655703	down
FPSE_10957	-2.55099	4.49164e-08	down
FPSE_01936	-2.54564	1.69821e-21	down
FPSE_04146	-2.54524	0.00077351	down
FPSE_01348	-2.54492	4.72215e-29	down
FPSE_01238	-2.54392	3.46428e-07	down
FPSE_01407	-2.54038	2.63736e-19	down
FPSE_05454	-2.53949	2.50777e-11	down
FPSE_07215	-2.53697	0.000173321	down
FPSE_05967	-2.5369	0.0209045	down
FPSE_06714	-2.53517	0.000294965	down
FPSE_01699	-2.53035	7.49397e-08	down
FPSE_00624	-2.52898	1.14345e-16	down
FPSE_08806	-2.52382	5.58895e-28	down
FPSE_01390	-2.52363	2.03902e-05	down
FPSE_05455	-2.52283	4.95906e-14	down
FPSE_03071	-2.51833	3.25098e-07	down
FPSE_10710	-2.51501	2.51675e-11	down
FPSE_11131	-2.50839	3.24194e-09	down
FPSE_07336	-2.5075	0.0104021	down
FPSE_10783	-2.50209	0.0016804	down
FPSE_02947	-2.49972	0.00337593	down
FPSE_03419	-2.49887	1.92532e-06	down
FPSE_04659	-2.49722	0.00303767	down
FPSE_07259	-2.49539	1.10696e-06	down
FPSE_04375	-2.49039	0.00424924	down
FPSE_06108	-2.48984	1.18563e-05	down
FPSE_05145	-2.48504	4.87834e-05	down
FPSE_05561	-2.48427	0.000386806	down
FPSE_07803	-2.47484	0.000715433	down
FPSE_10041	-2.46649	0.0490102	down
FPSE_05485	-2.46137	1.68458e-10	down
FPSE_04976	-2.45362	5.64497e-27	down
FPSE_09947	-2.45116	6.10789e-20	down
FPSE_01073	-2.43268	8.93868e-12	down
FPSE_04038	-2.43118	0.000334029	down
FPSE_03991	-2.42891	0.000579748	down
FPSE_02103	-2.41971	0.00646955	down
FPSE_07572	-2.41184	0.000255039	down
FPSE_02119	-2.40628	3.30378e-06	down
FPSE_11016	-2.40281	1.91425e-20	down
FPSE_03317	-2.39872	7.13742e-11	down
FPSE_02247	-2.38742	0.000669428	down
FPSE_10325	-2.38591	6.48353e-10	down
FPSE_02417	-2.38474	8.84278e-06	down
FPSE_09791	-2.38262	7.03792e-22	down
FPSE_01513	-2.37928	5.66234e-24	down
FPSE_08627	-2.3649	1.02203e-10	down
FPSE_02915	-2.36037	5.42291e-11	down
FPSE_00966	-2.35937	0.025739	down
FPSE_03312	-2.3577	0.00231675	down
FPSE_10557	-2.35578	0.00194526	down
FPSE_05646	-2.3493	2.70436e-05	down
FPSE_12051	-2.34676	0.00331774	down
FPSE_08855	-2.34167	2.74308e-22	down
FPSE_01757	-2.33841	1.52586e-19	down
FPSE_04611	-2.32999	0.0482458	down
FPSE_02241	-2.32864	1.53339e-06	down
FPSE_03309	-2.31955	4.94341e-09	down
FPSE_01731	-2.31426	1.4272e-24	down
FPSE_12440	-2.30841	0.00116826	down
FPSE_02221	-2.30594	0.0149207	down
FPSE_04862	-2.30218	0.00716088	down
FPSE_02309	-2.29947	4.4726e-09	down
FPSE_07752	-2.29928	1.04092e-19	down
FPSE_04871	-2.29815	0.0476453	down
FPSE_07167	-2.29806	1.05299e-12	down
FPSE_02750	-2.29568	6.70364e-23	down
FPSE_00784	-2.28362	0.0471806	down
FPSE_06559	-2.28186	1.24132e-08	down
FPSE_02505	-2.27794	0.0126391	down
FPSE_08570	-2.2768	5.14623e-05	down
FPSE_03091	-2.27669	9.15003e-06	down
FPSE_11135	-2.27623	0.000411859	down
FPSE_07384	-2.27429	2.94506e-05	down
FPSE_04112	-2.27095	2.03114e-12	down
FPSE_08485	-2.26981	0.00114233	down
FPSE_10898	-2.26637	2.15012e-05	down
FPSE_12316	-2.26415	0.0014506	down
FPSE_10485	-2.26322	7.10906e-05	down
FPSE_04731	-2.25524	3.30994e-15	down
FPSE_02836	-2.25488	6.2879e-15	down
FPSE_10472	-2.25464	0.0377664	down
FPSE_05508	-2.25445	3.44033e-10	down
FPSE_06770	-2.25222	0.0222769	down
FPSE_08096	-2.25178	0.0025416	down
FPSE_12166	-2.24218	3.99281e-24	down
FPSE_10422	-2.23877	5.02371e-07	down
FPSE_03755	-2.23627	0.00020988	down
FPSE_01464	-2.23391	2.74888e-08	down
FPSE_03344	-2.22863	0.048044	down
FPSE_10551	-2.22849	2.93132e-18	down
FPSE_08199	-2.22792	2.19265e-14	down
FPSE_09327	-2.22256	0.00906101	down
FPSE_07137	-2.22105	6.61897e-07	down
FPSE_09827	-2.22078	1.0248e-22	down
FPSE_10804	-2.21724	3.28315e-08	down
FPSE_02971	-2.21435	9.77333e-16	down
FPSE_05227	-2.21411	9.02601e-15	down
FPSE_08631	-2.21402	1.22016e-07	down
FPSE_09183	-2.21353	1.37019e-19	down
FPSE_10223	-2.21338	0.0461199	down
FPSE_00951	-2.20542	3.94892e-06	down
FPSE_01603	-2.20448	5.10705e-13	down
FPSE_02845	-2.20405	1.50453e-15	down
FPSE_05527	-2.20206	2.37931e-09	down
FPSE_04469	-2.2011	0.0127466	down
FPSE_04764	-2.19612	0.00850598	down
FPSE_10917	-2.19508	6.74583e-05	down
FPSE_00943	-2.19132	0.000119024	down
FPSE_06718	-2.1894	0.00749987	down
FPSE_07651	-2.18713	0.00235775	down
FPSE_06766	-2.18265	2.26422e-06	down
FPSE_05920	-2.18209	1.36905e-19	down
FPSE_08768	-2.17947	1.09374e-05	down
FPSE_02096	-2.177	1.57536e-21	down
FPSE_08637	-2.17141	3.1552e-16	down
FPSE_02888	-2.17108	2.11801e-14	down
FPSE_07393	-2.17052	0.0103305	down
FPSE_10851	-2.16963	1.34159e-15	down
FPSE_09605	-2.16637	1.79027e-14	down
FPSE_06278	-2.15869	0.0140025	down
FPSE_10922	-2.15408	0.0435403	down
FPSE_07348	-2.1534	1.81076e-05	down
FPSE_08672	-2.15157	1.86476e-05	down
FPSE_11956	-2.14984	8.19554e-05	down
FPSE_12410	-2.14445	7.7093e-15	down
FPSE_09554	-2.13992	1.03536e-14	down
FPSE_02889	-2.1391	2.29739e-17	down
FPSE_10958	-2.13718	4.73194e-17	down
FPSE_00492	-2.13713	4.1981e-11	down
FPSE_04936	-2.1318	2.08445e-17	down
FPSE_02933	-2.13177	3.79893e-21	down
FPSE_09541	-2.12937	0.000158711	down
FPSE_09442	-2.1263	1.58673e-09	down
FPSE_02712	-2.12449	5.44288e-09	down
FPSE_03919	-2.11814	9.3687e-09	down
FPSE_08928	-2.11699	1.88921e-05	down
FPSE_07566	-2.11573	3.20067e-09	down
FPSE_05718	-2.11417	0.0101785	down
FPSE_04661	-2.11369	1.64539e-13	down
FPSE_03906	-2.11299	3.76629e-09	down
FPSE_05223	-2.11264	9.70267e-13	down
FPSE_03230	-2.10916	0.000222069	down
FPSE_05519	-2.10719	1.88875e-22	down
FPSE_09572	-2.10669	1.55193e-08	down
FPSE_02308	-2.10634	0.00279529	down
FPSE_06694	-2.10633	1.24495e-06	down
FPSE_06544	-2.10114	2.39894e-13	down
FPSE_02890	-2.10052	7.73473e-16	down
FPSE_05506	-2.1001	9.43622e-14	down
FPSE_03889	-2.09443	3.4657e-13	down
FPSE_00090	-2.09363	0.0438944	down
FPSE_03020	-2.0934	3.71533e-06	down
FPSE_02490	-2.09313	0.000441397	down
FPSE_07549	-2.08766	1.74143e-10	down
FPSE_00871	-2.08618	2.56522e-09	down
FPSE_11794	-2.08563	1.35177e-21	down
FPSE_09009	-2.08469	1.54006e-10	down
FPSE_08020	-2.08207	2.71552e-19	down
FPSE_09673	-2.0805	2.83345e-06	down
FPSE_05671	-2.07935	4.31683e-06	down
FPSE_05515	-2.07899	1.14899e-16	down
FPSE_00877	-2.07662	5.00152e-17	down
FPSE_04724	-2.07314	2.92124e-11	down
FPSE_07800	-2.07266	5.84329e-15	down
FPSE_08008	-2.06759	0.0274289	down
FPSE_08673	-2.062	4.6918e-11	down
FPSE_07366	-2.06107	0.0010968	down
FPSE_06324	-2.06087	1.15008e-09	down
FPSE_08400	-2.05671	1.64925e-19	down
FPSE_04944	-2.04292	1.51885e-11	down
FPSE_04515	-2.0418	1.65574e-16	down
FPSE_02612	-2.04086	6.90526e-07	down
FPSE_01123	-2.03975	1.70361e-10	down
FPSE_11098	-2.03896	6.00538e-14	down
FPSE_09098	-2.03713	0.0247394	down
FPSE_07852	-2.03507	6.08717e-21	down
FPSE_10002	-2.03292	6.06097e-10	down
FPSE_02934	-2.03185	8.01302e-20	down
FPSE_09525	-2.03065	8.76719e-08	down
FPSE_06058	-2.02935	1.24211e-07	down
FPSE_08016	-2.02902	0.00597759	down
FPSE_00953	-2.02782	1.54324e-19	down
FPSE_03357	-2.02324	3.37257e-07	down
FPSE_02975	-2.02064	6.08858e-20	down
FPSE_10321	-2.01994	1.74368e-06	down
FPSE_09286	-2.01614	1.35761e-08	down
FPSE_01662	-2.01505	2.58586e-07	down
FPSE_02191	-2.01493	0.000589913	down
FPSE_06769	-2.00862	0.00518388	down
FPSE_02848	-2.00839	3.91293e-05	down
FPSE_04954	-2.0083	0.0232522	down
FPSE_04648	-2.00379	4.21449e-06	down
FPSE_02095	-2.00136	0.0438986	down
FPSE_00408	-1.99824	2.45101e-13	down
FPSE_01564	-1.99538	6.14764e-05	down
FPSE_09566	-1.99129	0.00677265	down
FPSE_11704	-1.99105	2.61538e-08	down
FPSE_01251	-1.98974	1.73188e-08	down
FPSE_09579	-1.98869	0.0348112	down
FPSE_01675	-1.98751	0.0347481	down
FPSE_08933	-1.98688	0.0107484	down
FPSE_03896	-1.9831	1.22688e-17	down
FPSE_11287	-1.9813	1.14599e-15	down
FPSE_09983	-1.97994	0.00357676	down
FPSE_04333	-1.97519	1.6196e-07	down
FPSE_06747	-1.97482	1.15891e-21	down
FPSE_07569	-1.97397	2.9195e-10	down
FPSE_12008	-1.96787	0.000368353	down
FPSE_01030	-1.96423	1.06445e-13	down
FPSE_08162	-1.96202	3.44384e-09	down
FPSE_05968	-1.95988	0.0327313	down
FPSE_04191	-1.95537	4.71394e-17	down
FPSE_06240	-1.95473	0.00181806	down
FPSE_05256	-1.95463	6.39648e-16	down
FPSE_05546	-1.95375	9.135e-17	down
FPSE_08713	-1.95212	1.53942e-12	down
FPSE_01194	-1.94911	2.08701e-14	down
FPSE_04327	-1.94755	2.3876e-07	down
FPSE_05174	-1.9474	3.2918e-05	down
FPSE_03005	-1.94629	1.7122e-09	down
FPSE_04870	-1.94368	4.2204e-06	down
FPSE_05064	-1.94177	4.45439e-14	down
FPSE_11949	-1.9417	8.42338e-08	down
FPSE_04223	-1.94147	1.25689e-09	down
FPSE_01558	-1.94117	6.98124e-14	down
FPSE_08622	-1.93813	1.14584e-07	down
FPSE_03705	-1.93123	0.00287979	down
FPSE_06735	-1.92994	0.0192555	down
FPSE_08847	-1.92983	4.69298e-17	down
FPSE_09229	-1.92683	0.0103584	down
FPSE_10233	-1.92677	0.0335579	down
FPSE_02059	-1.92624	1.05059e-05	down
FPSE_06572	-1.92558	1.0426e-16	down
FPSE_08094	-1.92132	1.05705e-07	down
FPSE_08230	-1.92056	5.53561e-21	down
FPSE_10916	-1.91959	7.77685e-09	down
FPSE_11231	-1.91945	3.30761e-14	down
FPSE_05640	-1.91913	0.000368579	down
FPSE_03715	-1.91707	0.0468123	down
FPSE_02602	-1.91341	2.23676e-07	down
FPSE_07316	-1.90905	1.6941e-08	down
FPSE_02426	-1.90712	0.00236072	down
FPSE_08214	-1.90178	0.0130869	down
FPSE_00701	-1.90021	9.55173e-05	down
FPSE_04113	-1.89837	7.33011e-05	down
FPSE_11298	-1.897	6.47787e-08	down
FPSE_00458	-1.89639	0.0283243	down
FPSE_03168	-1.89596	1.86591e-16	down
FPSE_03129	-1.89353	2.86622e-12	down
FPSE_00049	-1.89254	6.83871e-15	down
FPSE_07571	-1.88725	0.0366311	down
FPSE_00474	-1.88384	9.38441e-06	down
FPSE_05562	-1.8752	3.09112e-06	down
FPSE_03756	-1.87441	4.63615e-10	down
FPSE_06520	-1.87042	2.04874e-05	down
FPSE_06812	-1.86889	0.00810621	down
FPSE_04858	-1.86805	0.00347493	down
FPSE_02265	-1.86637	3.65077e-12	down
FPSE_05918	-1.86508	5.09675e-11	down
FPSE_07147	-1.86504	0.0011747	down
FPSE_01794	-1.86471	1.71274e-13	down
FPSE_08073	-1.86164	0.000761481	down
FPSE_00866	-1.8593	6.76462e-15	down
FPSE_09262	-1.85824	0.00131365	down
FPSE_04981	-1.8562	7.62021e-10	down
FPSE_01594	-1.85359	2.05097e-07	down
FPSE_02920	-1.85	1.34251e-08	down
FPSE_06207	-1.84693	0.000506865	down
FPSE_08090	-1.84596	1.93601e-05	down
FPSE_10153	-1.84527	1.8504e-17	down
FPSE_05491	-1.84359	9.55343e-08	down
FPSE_03553	-1.84311	8.49064e-18	down
FPSE_02756	-1.84224	9.45613e-05	down
FPSE_00417	-1.84116	5.45824e-05	down
FPSE_02128	-1.83969	0.0162734	down
FPSE_00347	-1.83956	0.00457754	down
FPSE_11046	-1.83885	1.99633e-15	down
FPSE_07474	-1.83724	1.25792e-06	down
FPSE_09188	-1.83702	2.58833e-10	down
FPSE_01065	-1.83429	0.0110788	down
FPSE_05664	-1.83332	2.46375e-17	down
FPSE_10853	-1.83081	0.000153421	down
FPSE_02650	-1.82723	0.0225645	down
FPSE_11643	-1.82505	2.32228e-11	down
FPSE_04666	-1.82142	5.20853e-13	down
FPSE_01832	-1.81791	0.000380346	down
FPSE_04167	-1.81346	2.56273e-07	down
FPSE_00050	-1.81177	7.41331e-08	down
FPSE_04604	-1.80862	0.00244319	down
FPSE_04246	-1.8077	0.0143019	down
FPSE_03972	-1.80126	7.14471e-16	down
FPSE_01631	-1.80007	0.00215116	down
FPSE_03738	-1.79945	9.49512e-07	down
FPSE_09835	-1.79643	0.000890845	down
FPSE_04055	-1.79124	0.000600979	down
FPSE_04823	-1.7912	2.68665e-06	down
FPSE_02156	-1.79112	0.000551004	down
FPSE_04409	-1.78989	0.000514559	down
FPSE_06268	-1.78253	7.03936e-11	down
FPSE_08291	-1.78235	3.72485e-07	down
FPSE_11836	-1.78174	1.27788e-07	down
FPSE_05563	-1.78022	2.30124e-13	down
FPSE_03541	-1.77904	1.41707e-05	down
FPSE_10413	-1.77704	0.00281417	down
FPSE_01609	-1.77677	5.50417e-10	down
FPSE_11225	-1.7745	0.0459757	down
FPSE_12103	-1.77136	1.89277e-10	down
FPSE_04430	-1.76981	0.0192843	down
FPSE_00172	-1.7673	7.06483e-07	down
FPSE_05630	-1.7659	4.01774e-10	down
FPSE_09558	-1.76476	7.41953e-08	down
FPSE_07692	-1.76269	2.27715e-05	down
FPSE_05674	-1.75993	1.08769e-16	down
FPSE_05113	-1.7592	2.88302e-18	down
FPSE_05673	-1.75896	3.55076e-11	down
FPSE_08267	-1.75772	0.00018404	down
FPSE_04344	-1.75758	4.90146e-18	down
FPSE_05701	-1.75273	0.0115025	down
FPSE_07426	-1.75202	4.83785e-07	down
FPSE_01400	-1.7518	7.81949e-13	down
FPSE_11851	-1.75078	0.00621796	down
FPSE_03540	-1.74645	8.6934e-08	down
FPSE_10412	-1.7429	1.27915e-12	down
FPSE_06382	-1.7423	0.0115985	down
FPSE_03532	-1.74207	2.44887e-10	down
FPSE_08532	-1.74155	2.89615e-14	down
FPSE_11047	-1.74007	1.5632e-13	down
FPSE_09285	-1.73749	1.15008e-09	down
FPSE_03169	-1.73702	1.24401e-10	down
FPSE_06699	-1.73318	0.00519206	down
FPSE_01162	-1.73215	0.00231147	down
FPSE_04825	-1.73137	2.85313e-05	down
FPSE_02594	-1.72728	0.00120175	down
FPSE_01111	-1.72719	8.67037e-10	down
FPSE_04618	-1.72648	0.00283364	down
FPSE_04104	-1.72576	0.0360369	down
FPSE_03229	-1.72443	2.76679e-05	down
FPSE_02337	-1.72356	0.0171376	down
FPSE_00910	-1.72349	0.000126145	down
FPSE_07437	-1.72122	7.79412e-08	down
FPSE_05571	-1.7203	0.0334285	down
FPSE_01331	-1.7189	0.000154844	down
FPSE_12267	-1.71853	0.00214538	down
FPSE_05451	-1.71768	1.26073e-05	down
FPSE_11702	-1.71441	7.98567e-10	down
FPSE_07407	-1.71411	2.61422e-05	down
FPSE_10826	-1.70897	3.35347e-07	down
FPSE_02144	-1.70834	0.000699953	down
FPSE_09515	-1.70812	1.29186e-06	down
FPSE_01925	-1.70799	1.41418e-08	down
FPSE_11763	-1.70579	4.06455e-09	down
FPSE_12101	-1.70049	2.97209e-07	down
FPSE_11636	-1.6987	0.0151582	down
FPSE_08253	-1.6979	9.69302e-08	down
FPSE_01139	-1.69635	1.42209e-06	down
FPSE_05969	-1.6944	0.0399757	down
FPSE_06299	-1.69289	9.95066e-17	down
FPSE_05541	-1.69152	0.0114613	down
FPSE_00885	-1.68814	9.61234e-10	down
FPSE_10933	-1.68733	0.0406007	down
FPSE_02976	-1.68699	1.05802e-13	down
FPSE_10871	-1.68682	3.39828e-06	down
FPSE_08961	-1.6867	2.99272e-08	down
FPSE_11220	-1.68338	0.000418515	down
FPSE_07059	-1.68256	0.00419477	down
FPSE_12349	-1.68216	0.0270379	down
FPSE_12362	-1.68077	3.88416e-09	down
FPSE_12059	-1.68022	0.00537578	down
FPSE_02125	-1.68019	0.0029351	down
FPSE_12136	-1.6801	3.93653e-14	down
FPSE_04407	-1.67773	3.40635e-14	down
FPSE_09195	-1.67559	1.76461e-12	down
FPSE_03890	-1.67405	9.96429e-10	down
FPSE_00631	-1.67142	0.00618574	down
FPSE_02209	-1.67013	1.78231e-05	down
FPSE_05038	-1.66917	6.62915e-11	down
FPSE_08715	-1.66828	0.000112817	down
FPSE_05530	-1.66823	0.0126206	down
FPSE_02256	-1.66802	0.00186501	down
FPSE_01241	-1.66227	3.2246e-07	down
FPSE_01179	-1.66113	1.14825e-05	down
FPSE_06919	-1.6611	3.04533e-12	down
FPSE_00083	-1.65869	4.36214e-07	down
FPSE_06545	-1.65646	9.56811e-09	down
FPSE_08632	-1.65581	8.83339e-05	down
FPSE_09106	-1.65426	0.000478232	down
FPSE_09828	-1.65406	7.00207e-08	down
FPSE_03408	-1.65401	2.36081e-05	down
FPSE_00666	-1.65401	0.0152728	down
FPSE_01590	-1.65141	2.93927e-11	down
FPSE_08992	-1.65008	5.65595e-05	down
FPSE_01126	-1.64852	1.62542e-07	down
FPSE_01776	-1.64833	0.000414458	down
FPSE_03657	-1.64758	2.94412e-10	down
FPSE_06462	-1.64601	0.000158711	down
FPSE_06757	-1.64589	7.10906e-05	down
FPSE_08716	-1.64516	4.23349e-05	down
FPSE_03653	-1.64457	1.2189e-10	down
FPSE_02285	-1.64289	8.51283e-11	down
FPSE_01108	-1.64233	1.7195e-09	down
FPSE_11289	-1.64151	1.07789e-05	down
FPSE_09343	-1.63966	2.40363e-14	down
FPSE_04445	-1.63896	0.00215306	down
FPSE_04014	-1.63772	0.00895028	down
FPSE_09712	-1.63724	0.00253151	down
FPSE_09324	-1.63388	3.90115e-10	down
FPSE_04128	-1.633	2.54456e-10	down
FPSE_09952	-1.63136	4.91196e-08	down
FPSE_08774	-1.62976	7.04256e-12	down
FPSE_04404	-1.6296	4.84182e-11	down
FPSE_02585	-1.62905	4.06401e-05	down
FPSE_04094	-1.62829	7.99491e-08	down
FPSE_10729	-1.62761	1.10097e-08	down
FPSE_06301	-1.62245	6.89705e-06	down
FPSE_10237	-1.62196	2.96232e-05	down
FPSE_07771	-1.62076	7.29291e-11	down
FPSE_05255	-1.62043	6.64937e-12	down
FPSE_04054	-1.61955	6.07289e-12	down
FPSE_10899	-1.61809	5.76825e-06	down
FPSE_04594	-1.61707	3.88591e-09	down
FPSE_06033	-1.61625	0.0083261	down
FPSE_10408	-1.61546	0.0359047	down
FPSE_08843	-1.61417	3.25895e-09	down
FPSE_05217	-1.61323	8.83678e-10	down
FPSE_01461	-1.61162	3.88178e-11	down
FPSE_10419	-1.61059	2.04204e-06	down
FPSE_01064	-1.60842	0.00330341	down
FPSE_00917	-1.60752	3.71416e-07	down
FPSE_01369	-1.60501	3.71067e-06	down
FPSE_09230	-1.60416	0.0334824	down
FPSE_02157	-1.60414	2.16968e-05	down
FPSE_08518	-1.60335	0.00772055	down
FPSE_01891	-1.60103	0.00233976	down
FPSE_07326	-1.60029	0.000170936	down
FPSE_08282	-1.59995	5.8839e-10	down
FPSE_10398	-1.5974	2.07018e-06	down
FPSE_10915	-1.59677	0.000266193	down
FPSE_06290	-1.59495	8.90587e-14	down
FPSE_09113	-1.59375	0.0173347	down
FPSE_01834	-1.59316	1.19061e-13	down
FPSE_03534	-1.59255	0.0448687	down
FPSE_06845	-1.59248	1.03426e-05	down
FPSE_03192	-1.59187	2.07447e-09	down
FPSE_12226	-1.59056	3.77224e-05	down
FPSE_09462	-1.58972	1.36079e-05	down
FPSE_06183	-1.58428	1.13568e-08	down
FPSE_06178	-1.58418	5.41365e-06	down
FPSE_02544	-1.58413	4.51696e-13	down
FPSE_10558	-1.58411	4.45476e-08	down
FPSE_00076	-1.58354	0.000657196	down
FPSE_12206	-1.58325	4.79958e-05	down
FPSE_11187	-1.58231	5.22027e-07	down
FPSE_04531	-1.58173	1.79978e-07	down
FPSE_04621	-1.57888	3.06702e-07	down
FPSE_12435	-1.5767	0.00126176	down
FPSE_01153	-1.57591	0.000625175	down
FPSE_05013	-1.5757	0.000460991	down
FPSE_03733	-1.57547	1.33211e-06	down
FPSE_05577	-1.57339	6.90595e-11	down
FPSE_03737	-1.5709	0.0121258	down
FPSE_10474	-1.57075	0.0417557	down
FPSE_11469	-1.57008	0.046407	down
FPSE_06276	-1.56836	3.75636e-05	down
FPSE_00472	-1.56587	7.16131e-08	down
FPSE_09430	-1.5644	3.34023e-13	down
FPSE_01351	-1.56419	0.00011354	down
FPSE_03142	-1.56331	0.000111368	down
FPSE_04972	-1.56158	6.2667e-06	down
FPSE_03522	-1.56154	5.91307e-10	down
FPSE_02546	-1.56142	0.00062692	down
FPSE_02648	-1.55694	4.38643e-09	down
FPSE_12098	-1.55618	1.02694e-05	down
FPSE_00080	-1.55505	0.00010585	down
FPSE_09630	-1.55391	0.000227999	down
FPSE_08196	-1.55359	0.0252087	down
FPSE_07464	-1.55246	2.53114e-07	down
FPSE_04406	-1.55172	2.63404e-09	down
FPSE_10739	-1.551	0.00133224	down
FPSE_08638	-1.55069	1.10817e-07	down
FPSE_04052	-1.5503	2.38149e-11	down
FPSE_08553	-1.54972	1.98305e-10	down
FPSE_02606	-1.54941	9.13692e-05	down
FPSE_02659	-1.54935	5.07488e-07	down
FPSE_10100	-1.54759	0.0198543	down
FPSE_10169	-1.54533	0.00518349	down
FPSE_03688	-1.54248	1.79022e-05	down
FPSE_00842	-1.54158	0.00088799	down
FPSE_04194	-1.54094	6.14546e-05	down
FPSE_05672	-1.53991	7.16061e-10	down
FPSE_00011	-1.53879	3.28315e-08	down
FPSE_12065	-1.53833	0.00279529	down
FPSE_11782	-1.53792	1.59926e-07	down
FPSE_03151	-1.53763	3.42091e-11	down
FPSE_07148	-1.53652	0.0399543	down
FPSE_04968	-1.53543	0.0041626	down
FPSE_05456	-1.5329	2.67353e-08	down
FPSE_10585	-1.52573	0.014721	down
FPSE_00639	-1.52464	2.34087e-09	down
FPSE_07874	-1.52309	0.0017699	down
FPSE_06416	-1.52238	7.24794e-10	down
FPSE_05565	-1.52155	3.65817e-07	down
FPSE_10310	-1.51886	5.70388e-05	down
FPSE_11590	-1.51716	1.44963e-13	down
FPSE_07018	-1.51552	0.00651629	down
FPSE_09845	-1.50977	0.000149897	down
FPSE_02623	-1.50976	0.00407159	down
FPSE_02262	-1.5074	3.57041e-09	down
FPSE_09208	-1.50735	8.02151e-09	down
FPSE_02177	-1.50501	0.00292051	down
FPSE_06569	-1.50488	6.52282e-09	down
FPSE_07630	-1.5042	4.22823e-12	down
FPSE_11462	-1.50349	3.15542e-08	down
FPSE_04310	-1.50342	1.78987e-09	down
FPSE_11893	-1.50268	0.00121313	down
FPSE_05667	-1.50113	0.00046603	down
FPSE_07640	-1.50107	4.21755e-12	down
FPSE_06304	-1.49969	0.0279654	down
FPSE_05611	-1.49956	1.27453e-13	down
FPSE_05466	-1.49889	0.0273319	down
FPSE_05401	-1.49709	5.6302e-08	down
FPSE_12064	-1.49521	0.00691463	down
FPSE_09422	-1.49414	3.15281e-05	down
FPSE_01081	-1.49344	3.47428e-06	down
FPSE_02929	-1.4888	2.75339e-11	down
FPSE_12143	-1.48511	1.87915e-06	down
FPSE_00946	-1.48453	0.0174425	down
FPSE_01605	-1.48225	0.000339953	down
FPSE_00956	-1.48216	7.01561e-05	down
FPSE_03913	-1.48168	0.00523736	down
FPSE_02504	-1.48134	1.99692e-07	down
FPSE_07773	-1.48027	2.34032e-09	down
FPSE_03220	-1.47605	0.000644349	down
FPSE_10410	-1.47483	9.46906e-09	down
FPSE_04249	-1.47258	0.00025695	down
FPSE_01035	-1.47232	2.10495e-05	down
FPSE_01521	-1.47076	1.90233e-06	down
FPSE_01729	-1.47044	1.13172e-09	down
FPSE_11933	-1.46984	0.0168055	down
FPSE_12327	-1.46832	1.23176e-08	down
FPSE_04248	-1.46751	0.000678399	down
FPSE_00457	-1.46503	0.00521501	down
FPSE_08496	-1.46394	0.0292545	down
FPSE_03377	-1.46383	4.06041e-07	down
FPSE_01840	-1.45997	2.12429e-12	down
FPSE_03753	-1.45947	0.00977234	down
FPSE_04814	-1.45817	4.90382e-06	down
FPSE_02867	-1.45777	0.000535313	down
FPSE_10587	-1.45682	0.00103854	down
FPSE_02751	-1.45555	0.00188503	down
FPSE_00192	-1.45263	0.00144218	down
FPSE_00456	-1.45225	0.00149932	down
FPSE_06532	-1.45206	0.00618236	down
FPSE_06917	-1.45008	1.81469e-09	down
FPSE_09255	-1.44961	1.83234e-09	down
FPSE_04967	-1.44875	6.03855e-08	down
FPSE_05576	-1.44213	5.16301e-11	down
FPSE_05870	-1.44173	0.0026887	down
FPSE_07227	-1.43619	1.07527e-05	down
FPSE_00918	-1.43603	0.00426523	down
FPSE_05535	-1.4359	3.71398e-05	down
FPSE_06568	-1.43413	0.00160345	down
FPSE_00084	-1.43346	4.90782e-10	down
FPSE_03210	-1.43292	0.00467803	down
FPSE_01942	-1.4328	0.00024068	down
FPSE_04153	-1.43164	0.0253427	down
FPSE_01006	-1.43048	1.85401e-09	down
FPSE_06227	-1.4304	0.00453268	down
FPSE_12294	-1.43012	0.000284998	down
FPSE_00312	-1.42983	4.9986e-10	down
FPSE_02561	-1.42875	8.06356e-08	down
FPSE_10924	-1.42869	0.00315307	down
FPSE_02645	-1.42852	0.0497549	down
FPSE_08140	-1.42625	0.0290717	down
FPSE_07092	-1.42603	0.000284009	down
FPSE_04965	-1.42463	2.90318e-07	down
FPSE_02501	-1.42245	0.00415449	down
FPSE_03578	-1.42229	0.00296426	down
FPSE_03117	-1.42114	3.06221e-08	down
FPSE_06525	-1.41878	0.0440083	down
FPSE_00964	-1.41524	0.00208577	down
FPSE_12231	-1.41407	9.96822e-12	down
FPSE_09127	-1.4134	8.89226e-07	down
FPSE_01584	-1.41123	0.00830938	down
FPSE_04899	-1.4105	1.45082e-07	down
FPSE_07560	-1.40836	0.00367458	down
FPSE_11930	-1.40815	3.31299e-07	down
FPSE_10955	-1.40671	7.07511e-08	down
FPSE_02416	-1.40609	3.55673e-11	down
FPSE_02395	-1.40538	2.47527e-05	down
FPSE_08505	-1.40273	0.000272857	down
FPSE_06983	-1.4026	0.00252513	down
FPSE_01363	-1.4024	1.18212e-11	down
FPSE_12295	-1.40222	0.0271034	down
FPSE_03955	-1.40133	0.000199896	down
FPSE_12330	-1.39858	0.000220975	down
FPSE_00303	-1.39672	0.000527632	down
FPSE_00060	-1.39634	0.000565665	down
FPSE_01463	-1.39578	1.54073e-08	down
FPSE_06685	-1.39487	2.39257e-09	down
FPSE_09601	-1.39486	0.00210247	down
FPSE_07317	-1.39406	6.04649e-09	down
FPSE_00025	-1.39333	3.15312e-05	down
FPSE_02045	-1.39264	3.21245e-05	down
FPSE_04538	-1.39184	1.48678e-05	down
FPSE_01299	-1.39152	2.05405e-07	down
FPSE_09496	-1.39112	0.0150367	down
FPSE_03036	-1.38969	0.00562138	down
FPSE_03678	-1.38955	0.0245713	down
FPSE_05516	-1.38777	3.22563e-06	down
FPSE_08567	-1.3866	1.61774e-07	down
FPSE_07452	-1.3854	0.0173255	down
FPSE_01083	-1.38521	0.0197826	down
FPSE_05009	-1.38427	0.0142261	down
FPSE_11931	-1.38399	5.17064e-08	down
FPSE_11890	-1.3829	0.00235923	down
FPSE_00151	-1.38113	0.00186085	down
FPSE_10184	-1.38082	5.0491e-07	down
FPSE_00497	-1.37989	0.000113074	down
FPSE_07463	-1.37981	4.75366e-05	down
FPSE_05904	-1.37959	1.48087e-06	down
FPSE_02165	-1.37928	1.02821e-08	down
FPSE_05922	-1.37898	0.000252266	down
FPSE_02056	-1.37679	6.96801e-07	down
FPSE_11311	-1.37488	3.59998e-07	down
FPSE_12235	-1.37417	6.9643e-08	down
FPSE_01735	-1.37313	0.000973407	down
FPSE_12229	-1.37286	9.80498e-08	down
FPSE_00829	-1.36726	0.000234843	down
FPSE_01494	-1.36671	2.52342e-07	down
FPSE_06503	-1.3664	9.70761e-06	down
FPSE_07660	-1.36585	0.0133403	down
FPSE_12227	-1.36488	3.00969e-07	down
FPSE_10123	-1.36426	0.0469609	down
FPSE_02607	-1.36422	5.35382e-07	down
FPSE_02683	-1.36189	0.000566949	down
FPSE_03194	-1.36162	0.00253239	down
FPSE_05281	-1.36088	0.0070144	down
FPSE_06287	-1.36086	0.000434279	down
FPSE_09138	-1.35819	0.000682754	down
FPSE_06918	-1.35756	1.14003e-07	down
FPSE_01211	-1.356	0.000984423	down
FPSE_01691	-1.35315	6.19085e-10	down
FPSE_10938	-1.3526	0.000834	down
FPSE_04834	-1.35132	1.17207e-08	down
FPSE_09533	-1.35122	0.00268148	down
FPSE_09907	-1.35111	1.19122e-05	down
FPSE_01560	-1.35109	1.85766e-05	down
FPSE_06007	-1.34985	3.40723e-05	down
FPSE_09477	-1.34835	1.19349e-05	down
FPSE_00321	-1.34795	1.30689e-07	down
FPSE_09536	-1.34761	8.7409e-10	down
FPSE_09512	-1.34757	3.13439e-05	down
FPSE_03925	-1.34638	6.72167e-06	down
FPSE_05615	-1.34407	0.0171246	down
FPSE_03369	-1.34403	0.000143802	down
FPSE_11722	-1.34364	9.01197e-07	down
FPSE_02020	-1.34306	8.99383e-07	down
FPSE_04979	-1.34037	0.0158701	down
FPSE_06991	-1.34032	7.68909e-08	down
FPSE_00795	-1.33774	0.00877821	down
FPSE_07322	-1.3372	1.3189e-05	down
FPSE_04294	-1.33681	7.00402e-11	down
FPSE_06285	-1.33471	0.000687803	down
FPSE_08566	-1.33455	0.00055876	down
FPSE_04069	-1.3342	0.0111676	down
FPSE_08647	-1.33357	1.70145e-08	down
FPSE_12282	-1.33215	0.0489987	down
FPSE_04855	-1.33168	1.50782e-06	down
FPSE_04809	-1.3316	4.51155e-08	down
FPSE_07720	-1.33125	2.85482e-07	down
FPSE_05044	-1.33086	1.42209e-06	down
FPSE_07069	-1.33039	8.23431e-10	down
FPSE_07573	-1.33022	0.0417125	down
FPSE_11762	-1.32969	0.0031575	down
FPSE_05762	-1.32958	3.18645e-07	down
FPSE_06987	-1.328	2.34454e-05	down
FPSE_03380	-1.32459	2.1197e-06	down
FPSE_07732	-1.32256	0.00699582	down
FPSE_04593	-1.3223	9.56811e-09	down
FPSE_05240	-1.32188	0.0105718	down
FPSE_03589	-1.32147	6.40848e-09	down
FPSE_02293	-1.32091	0.000421203	down
FPSE_04199	-1.32082	0.000421444	down
FPSE_04777	-1.32021	2.00202e-08	down
FPSE_02667	-1.31942	7.9426e-07	down
FPSE_10860	-1.3194	0.00121243	down
FPSE_05453	-1.31753	0.000175893	down
FPSE_08754	-1.31692	3.0836e-06	down
FPSE_02811	-1.31688	0.010236	down
FPSE_04152	-1.31662	0.00471383	down
FPSE_10876	-1.31619	0.00458889	down
FPSE_05903	-1.31518	0.00209807	down
FPSE_06639	-1.31273	3.39831e-07	down
FPSE_04992	-1.31195	0.000685548	down
FPSE_04225	-1.30763	0.000366865	down
FPSE_09401	-1.30665	1.43453e-08	down
FPSE_11622	-1.30657	0.0150262	down
FPSE_10909	-1.30655	4.21608e-09	down
FPSE_07250	-1.30621	8.03333e-07	down
FPSE_12017	-1.30544	0.0246786	down
FPSE_05696	-1.302	0.000113263	down
FPSE_04347	-1.30157	0.000430784	down
FPSE_10484	-1.30018	0.0361948	down
FPSE_09373	-1.30009	0.00251085	down
FPSE_09649	-1.29993	0.00293584	down
FPSE_07555	-1.29991	0.0127303	down
FPSE_06228	-1.29907	7.2548e-09	down
FPSE_04735	-1.29613	0.00172534	down
FPSE_01079	-1.29552	5.04494e-07	down
FPSE_11925	-1.29378	7.94472e-05	down
FPSE_08569	-1.29372	2.44359e-07	down
FPSE_10693	-1.29197	2.83887e-06	down
FPSE_01927	-1.29093	4.64541e-05	down
FPSE_01822	-1.28947	2.21576e-08	down
FPSE_11061	-1.28936	5.57562e-09	down
FPSE_02622	-1.28873	5.30364e-08	down
FPSE_06476	-1.28838	1.74024e-05	down
FPSE_06444	-1.28638	0.0437817	down
FPSE_01768	-1.2851	0.0146812	down
FPSE_01329	-1.28496	0.0027732	down
FPSE_01130	-1.2832	0.00839497	down
FPSE_07637	-1.28291	7.85249e-05	down
FPSE_09254	-1.28268	0.0477103	down
FPSE_02610	-1.28109	6.32654e-06	down
FPSE_07650	-1.27999	0.0415257	down
FPSE_08994	-1.27966	1.02489e-07	down
FPSE_08831	-1.27922	9.2649e-07	down
FPSE_05844	-1.27909	1.01496e-05	down
FPSE_04001	-1.27838	0.00131749	down
FPSE_08211	-1.2755	0.000195839	down
FPSE_03383	-1.27545	0.000460467	down
FPSE_09957	-1.27462	0.0014036	down
FPSE_06782	-1.27386	0.038085	down
FPSE_09159	-1.26905	0.000138104	down
FPSE_04837	-1.2683	0.0115986	down
FPSE_00970	-1.26644	2.70448e-08	down
FPSE_03116	-1.26235	0.000414172	down
FPSE_10064	-1.26118	0.000291245	down
FPSE_12391	-1.25921	0.00945198	down
FPSE_02990	-1.25885	4.06041e-07	down
FPSE_08960	-1.25846	1.6299e-05	down
FPSE_04527	-1.25744	0.00120014	down
FPSE_09415	-1.25639	0.000363487	down
FPSE_12297	-1.25552	0.00238887	down
FPSE_09520	-1.25545	0.000150866	down
FPSE_06727	-1.25509	0.000102631	down
FPSE_06515	-1.25502	0.000101411	down
FPSE_04761	-1.25078	0.0177783	down
FPSE_03531	-1.24999	0.00830084	down
FPSE_11863	-1.24921	1.86956e-06	down
FPSE_03283	-1.24905	0.0388806	down
FPSE_01828	-1.24885	2.71547e-05	down
FPSE_11741	-1.2468	0.0011655	down
FPSE_10335	-1.24501	0.000549482	down
FPSE_02374	-1.24402	4.0104e-08	down
FPSE_01550	-1.24196	0.0107848	down
FPSE_09256	-1.23908	0.0185564	down
FPSE_01018	-1.23862	0.000194967	down
FPSE_04601	-1.23819	0.00508779	down
FPSE_02264	-1.23795	0.00613969	down
FPSE_10987	-1.23554	0.00347021	down
FPSE_07041	-1.23478	9.41251e-07	down
FPSE_04358	-1.23469	0.00259058	down
FPSE_07726	-1.23235	4.30332e-05	down
FPSE_01279	-1.23186	5.23069e-05	down
FPSE_02413	-1.23171	0.000226696	down
FPSE_01824	-1.23065	6.85001e-05	down
FPSE_03330	-1.22792	0.0325881	down
FPSE_09959	-1.22752	1.97146e-05	down
FPSE_08509	-1.22685	4.37093e-08	down
FPSE_04353	-1.22567	0.000209785	down
FPSE_08849	-1.22506	0.000101411	down
FPSE_07415	-1.22315	7.26125e-05	down
FPSE_06575	-1.22235	2.15127e-05	down
FPSE_03499	-1.22106	0.0342326	down
FPSE_06010	-1.22034	2.98214e-06	down
FPSE_06325	-1.21944	0.000629302	down
FPSE_08019	-1.21878	4.60498e-07	down
FPSE_00823	-1.21865	6.77857e-05	down
FPSE_00449	-1.21705	0.0011537	down
FPSE_00667	-1.21654	9.01448e-08	down
FPSE_04260	-1.21618	1.40121e-06	down
FPSE_07673	-1.21583	2.71574e-06	down
FPSE_03644	-1.21488	0.00159172	down
FPSE_09046	-1.2144	3.10712e-05	down
FPSE_07181	-1.21353	2.14296e-06	down
FPSE_07263	-1.21297	0.000678692	down
FPSE_04534	-1.20782	1.42936e-05	down
FPSE_06291	-1.2076	1.70579e-05	down
FPSE_03211	-1.20711	0.0434443	down
FPSE_11655	-1.20707	0.0428621	down
FPSE_12084	-1.20494	0.0105664	down
FPSE_07671	-1.20405	0.00481494	down
FPSE_10806	-1.20283	0.00138102	down
FPSE_08910	-1.20187	1.68832e-06	down
FPSE_01453	-1.20107	0.0196315	down
FPSE_01679	-1.19895	1.8416e-08	down
FPSE_04955	-1.19806	8.79931e-08	down
FPSE_07750	-1.19788	1.62542e-07	down
FPSE_07986	-1.19736	0.0126239	down
FPSE_10337	-1.19703	0.000458277	down
FPSE_01755	-1.1956	0.0370266	down
FPSE_01721	-1.19477	1.09036e-05	down
FPSE_07743	-1.19227	0.000279239	down
FPSE_09680	-1.19161	0.00184598	down
FPSE_09247	-1.19108	5.87009e-08	down
FPSE_09095	-1.18998	2.1197e-06	down
FPSE_08542	-1.18885	7.66202e-06	down
FPSE_02674	-1.18797	0.00849864	down
FPSE_01337	-1.18766	0.00168389	down
FPSE_10956	-1.18734	5.63673e-09	down
FPSE_11818	-1.18677	0.00275758	down
FPSE_03430	-1.18635	0.00689164	down
FPSE_03997	-1.18612	0.00475597	down
FPSE_04437	-1.18577	0.0114801	down
FPSE_06461	-1.18553	0.0392324	down
FPSE_08329	-1.18546	0.00138283	down
FPSE_03090	-1.18502	0.0321547	down
FPSE_01571	-1.18353	0.000640822	down
FPSE_08533	-1.18352	6.14254e-08	down
FPSE_02593	-1.18057	1.67374e-06	down
FPSE_02625	-1.18036	9.25259e-07	down
FPSE_04753	-1.18036	0.0208506	down
FPSE_07561	-1.17975	0.0419708	down
FPSE_08997	-1.1786	0.000100369	down
FPSE_01664	-1.17754	0.00272333	down
FPSE_00093	-1.17652	3.08108e-05	down
FPSE_09749	-1.17587	1.45307e-05	down
FPSE_05610	-1.1758	2.64654e-05	down
FPSE_09056	-1.17368	1.26198e-05	down
FPSE_12319	-1.1726	2.51618e-07	down
FPSE_01690	-1.17134	9.16325e-05	down
FPSE_01468	-1.17071	0.000170936	down
FPSE_12305	-1.17026	4.93391e-07	down
FPSE_06206	-1.1695	3.00775e-07	down
FPSE_09196	-1.16888	1.45893e-06	down
FPSE_10032	-1.16684	1.78501e-05	down
FPSE_07257	-1.16662	2.34812e-05	down
FPSE_04346	-1.16523	0.000244553	down
FPSE_00024	-1.16506	0.000608811	down
FPSE_11002	-1.16439	0.000383416	down
FPSE_01565	-1.1635	0.00050061	down
FPSE_03679	-1.16325	0.0142459	down
FPSE_02250	-1.16177	0.000347064	down
FPSE_00409	-1.16136	1.80378e-07	down
FPSE_02272	-1.16005	6.85267e-05	down
FPSE_09441	-1.15584	0.00443311	down
FPSE_12306	-1.15392	0.000878781	down
FPSE_08521	-1.15338	1.4399e-07	down
FPSE_08514	-1.15332	1.78945e-05	down
FPSE_09878	-1.15158	0.0024282	down
FPSE_02611	-1.15137	1.09479e-05	down
FPSE_10224	-1.15132	3.20137e-05	down
FPSE_08177	-1.15031	5.57562e-09	down
FPSE_02717	-1.14958	0.0227053	down
FPSE_02651	-1.14917	0.000184926	down
FPSE_05037	-1.14911	3.27337e-05	down
FPSE_07314	-1.14902	2.19904e-08	down
FPSE_11844	-1.14844	0.000139783	down
FPSE_08636	-1.14828	0.000186699	down
FPSE_04010	-1.14728	0.000285439	down
FPSE_11564	-1.14706	0.018942	down
FPSE_02616	-1.14637	1.31769e-06	down
FPSE_04438	-1.14577	5.79589e-07	down
FPSE_00467	-1.14536	2.2119e-07	down
FPSE_04748	-1.14477	0.00579522	down
FPSE_07265	-1.14335	0.0116037	down
FPSE_06326	-1.14325	0.00101828	down
FPSE_11286	-1.14205	2.04545e-06	down
FPSE_11856	-1.14204	1.58137e-06	down
FPSE_01240	-1.1418	7.16366e-05	down
FPSE_09464	-1.14023	0.0449329	down
FPSE_05228	-1.13479	0.0035107	down
FPSE_04091	-1.13381	0.000109868	down
FPSE_01935	-1.13329	0.00132737	down
FPSE_01195	-1.132	0.0231901	down
FPSE_08609	-1.13163	0.00235923	down
FPSE_03187	-1.13095	0.00597759	down
FPSE_01013	-1.13025	9.62663e-07	down
FPSE_04364	-1.12977	2.34238e-05	down
FPSE_02702	-1.12788	0.0143945	down
FPSE_12177	-1.12769	0.0402095	down
FPSE_11537	-1.12753	0.00156728	down
FPSE_07300	-1.12653	0.000922941	down
FPSE_09249	-1.12596	1.41488e-05	down
FPSE_12173	-1.12568	5.11235e-06	down
FPSE_03851	-1.12345	0.000797125	down
FPSE_00302	-1.12312	1.71781e-05	down
FPSE_11623	-1.12263	1.41537e-06	down
FPSE_12415	-1.12224	1.18116e-07	down
FPSE_00008	-1.12184	1.90653e-05	down
FPSE_08536	-1.12146	9.80322e-05	down
FPSE_04610	-1.12062	0.00219186	down
FPSE_05030	-1.12034	0.000610103	down
FPSE_03670	-1.12015	0.000763861	down
FPSE_11970	-1.11882	0.00487975	down
FPSE_01827	-1.11583	0.0153688	down
FPSE_02541	-1.11391	0.000137811	down
FPSE_05083	-1.11361	0.0385795	down
FPSE_12272	-1.11141	0.00102148	down
FPSE_03215	-1.11112	0.000382751	down
FPSE_08023	-1.1104	2.56863e-07	down
FPSE_07078	-1.1101	0.000148223	down
FPSE_00908	-1.10912	0.0392355	down
FPSE_05397	-1.10881	1.32441e-05	down
FPSE_08651	-1.10812	3.00349e-05	down
FPSE_09721	-1.1067	0.00235095	down
FPSE_10133	-1.10592	0.0427952	down
FPSE_03973	-1.10566	0.00117078	down
FPSE_04881	-1.10318	0.0378698	down
FPSE_10138	-1.1022	4.2902e-07	down
FPSE_05429	-1.10055	0.010254	down
FPSE_07739	-1.10018	0.00182701	down
FPSE_11795	-1.1	0.00800399	down
FPSE_03654	-1.09932	0.00733496	down
FPSE_12273	-1.09837	0.000636545	down
FPSE_01598	-1.09833	1.6677e-06	down
FPSE_11985	-1.09752	0.00864087	down
FPSE_03333	-1.09698	0.000237937	down
FPSE_11936	-1.09582	0.005798	down
FPSE_00827	-1.09491	0.0175901	down
FPSE_09238	-1.09306	1.00086e-07	down
FPSE_08592	-1.09264	4.55917e-05	down
FPSE_08911	-1.09237	1.58626e-05	down
FPSE_07454	-1.092	0.000350599	down
FPSE_03170	-1.0919	0.0465433	down
FPSE_00413	-1.09037	0.0435206	down
FPSE_03110	-1.09032	9.70702e-07	down
FPSE_04462	-1.08839	4.61152e-06	down
FPSE_11529	-1.08835	0.000164206	down
FPSE_07245	-1.08778	0.0321325	down
FPSE_04990	-1.08661	8.64933e-05	down
FPSE_01102	-1.08627	0.0229216	down
FPSE_00948	-1.08602	0.00989097	down
FPSE_05450	-1.08576	0.000368645	down
FPSE_10044	-1.0835	2.25483e-07	down
FPSE_05836	-1.08219	7.76923e-07	down
FPSE_11993	-1.08068	1.93985e-05	down
FPSE_07867	-1.07673	6.12544e-05	down
FPSE_11835	-1.07627	0.00199198	down
FPSE_07708	-1.07626	7.84444e-07	down
FPSE_01539	-1.07549	0.00201292	down
FPSE_10400	-1.07465	2.37551e-05	down
FPSE_00440	-1.073	5.12643e-06	down
FPSE_07551	-1.07256	0.000459038	down
FPSE_03329	-1.07238	0.0358117	down
FPSE_04812	-1.07194	1.78856e-05	down
FPSE_08590	-1.07129	0.0177069	down
FPSE_04130	-1.07112	1.39964e-05	down
FPSE_06243	-1.07	0.00862742	down
FPSE_02981	-1.06586	0.0118553	down
FPSE_09544	-1.06462	6.05209e-07	down
FPSE_01032	-1.06382	1.03426e-05	down
FPSE_06396	-1.06306	0.0399247	down
FPSE_00139	-1.06296	6.70341e-06	down
FPSE_11291	-1.06268	0.00714882	down
FPSE_03704	-1.06223	0.0314836	down
FPSE_01246	-1.06188	0.0314041	down
FPSE_00004	-1.06113	2.26328e-05	down
FPSE_01825	-1.06068	7.31823e-05	down
FPSE_02436	-1.06046	3.05603e-06	down
FPSE_04912	-1.06036	0.000116384	down
FPSE_04219	-1.06032	0.0308948	down
FPSE_04425	-1.06011	0.000945181	down
FPSE_11691	-1.05961	2.73065e-05	down
FPSE_06249	-1.05924	1.16899e-06	down
FPSE_06425	-1.05878	0.000116893	down
FPSE_01501	-1.05689	0.000714608	down
FPSE_00199	-1.05628	0.00710064	down
FPSE_08625	-1.05599	2.76619e-05	down
FPSE_10731	-1.05417	0.000107574	down
FPSE_11665	-1.05199	1.07831e-05	down
FPSE_07403	-1.05148	0.0159198	down
FPSE_06031	-1.05066	2.04874e-05	down
FPSE_06347	-1.04925	0.00107928	down
FPSE_00620	-1.04923	0.000382963	down
FPSE_07214	-1.04883	0.000427735	down
FPSE_05073	-1.04742	0.00315307	down
FPSE_04535	-1.04731	0.000256491	down
FPSE_05931	-1.04687	1.32911e-05	down
FPSE_04309	-1.04605	0.00427238	down
FPSE_10312	-1.04566	0.00181944	down
FPSE_01761	-1.04507	8.75763e-06	down
FPSE_04780	-1.04427	0.000255039	down
FPSE_00774	-1.04387	8.41222e-05	down
FPSE_08629	-1.04244	0.00673231	down
FPSE_04588	-1.04204	0.00131511	down
FPSE_03876	-1.0416	0.000556961	down
FPSE_00629	-1.04069	0.00759866	down
FPSE_11314	-1.04067	0.00265176	down
FPSE_05200	-1.03985	0.002182	down
FPSE_03162	-1.03813	0.0197251	down
FPSE_11611	-1.03761	0.00268205	down
FPSE_02591	-1.03619	0.000572721	down
FPSE_08733	-1.03564	0.00173871	down
FPSE_04322	-1.03437	5.53063e-06	down
FPSE_12291	-1.03325	0.0151063	down
FPSE_06198	-1.03236	0.00122034	down
FPSE_07882	-1.03195	0.00259282	down
FPSE_04533	-1.03097	8.40416e-05	down
FPSE_11045	-1.03019	2.03824e-06	down
FPSE_03588	-1.02867	0.00065876	down
FPSE_11177	-1.02852	0.0110949	down
FPSE_09004	-1.02635	0.000516692	down
FPSE_01803	-1.02588	0.031056	down
FPSE_11288	-1.0258	0.00484059	down
FPSE_04402	-1.02569	0.000459034	down
FPSE_11458	-1.02521	0.00914531	down
FPSE_00925	-1.0244	0.000497352	down
FPSE_07077	-1.0244	0.00403527	down
FPSE_06173	-1.02416	0.0213736	down
FPSE_11598	-1.02241	0.00141976	down
FPSE_09361	-1.02203	3.96103e-06	down
FPSE_04822	-1.02084	0.000167719	down
FPSE_08206	-1.02003	0.000140294	down
FPSE_07126	-1.0197	0.000176859	down
FPSE_06030	-1.01915	4.39486e-05	down
FPSE_04645	-1.01765	6.77365e-06	down
FPSE_09147	-1.01702	0.00232173	down
FPSE_00304	-1.0166	0.00111212	down
FPSE_04138	-1.01656	0.000326529	down
FPSE_09445	-1.01633	0.00455632	down
FPSE_11605	-1.01621	0.00029359	down
FPSE_10691	-1.01561	0.000452586	down
FPSE_03586	-1.01541	0.00804839	down
FPSE_06434	-1.01481	1.18985e-05	down
FPSE_04652	-1.01267	0.0121541	down
FPSE_08589	-1.01249	0.0133512	down
FPSE_04878	-1.01075	0.000503706	down
FPSE_00175	-1.00911	0.00206467	down
FPSE_00781	-1.00796	0.00350986	down
FPSE_10347	-1.00754	0.0362001	down
FPSE_00627	-1.00734	0.00102503	down
FPSE_10040	-1.00674	1.825e-05	down
FPSE_10741	-1.00483	1.51852e-05	down
FPSE_05916	-1.00457	0.0168818	down
FPSE_07604	-1.0041	0.0143252	down
FPSE_02437	-1.00357	0.00065726	down
FPSE_00974	-1.00353	7.4797e-06	down
FPSE_00081	-1.00288	0.00989283	down
FPSE_03195	1.0007	0.0459729	up
FPSE_10952	1.00104	1.1631e-06	up
FPSE_04289	1.00148	0.0036684	up
FPSE_05389	1.00224	0.000136934	up
FPSE_02132	1.00353	0.0136756	up
FPSE_07104	1.00397	0.000889816	up
FPSE_04551	1.00465	0.00413294	up
FPSE_12421	1.00661	0.000364154	up
FPSE_08698	1.007	0.000328124	up
FPSE_10416	1.0074	0.000175386	up
FPSE_10232	1.00848	0.000145788	up
FPSE_11313	1.00872	0.000192966	up
FPSE_08235	1.01032	0.000217856	up
FPSE_04620	1.01034	3.03171e-05	up
FPSE_11738	1.01038	4.94918e-06	up
FPSE_00225	1.01061	0.00837067	up
FPSE_08390	1.01084	0.0115159	up
FPSE_08838	1.01094	0.00051181	up
FPSE_09954	1.01128	0.00828073	up
FPSE_09276	1.01334	0.00864087	up
FPSE_02010	1.01389	0.00188672	up
FPSE_01746	1.0145	0.0157178	up
FPSE_09702	1.01693	0.0267188	up
FPSE_00396	1.01743	5.20821e-05	up
FPSE_09886	1.01806	6.61229e-05	up
FPSE_03613	1.01831	8.17123e-07	up
FPSE_05162	1.01932	0.000547208	up
FPSE_11480	1.01974	0.000581479	up
FPSE_00455	1.02145	0.000223338	up
FPSE_11737	1.02161	0.00611667	up
FPSE_02032	1.0228	0.0171624	up
FPSE_08546	1.02335	1.31762e-06	up
FPSE_01614	1.02554	1.26797e-05	up
FPSE_09840	1.02559	9.73516e-07	up
FPSE_06921	1.02578	0.0187557	up
FPSE_11826	1.02736	0.00251302	up
FPSE_01221	1.02845	0.0296329	up
FPSE_12401	1.02858	0.000685548	up
FPSE_10974	1.02935	0.000703662	up
FPSE_11816	1.03076	2.5851e-05	up
FPSE_10427	1.03098	0.00397067	up
FPSE_06539	1.03238	0.000133313	up
FPSE_11698	1.03381	3.81476e-05	up
FPSE_06175	1.03582	3.65583e-05	up
FPSE_04504	1.03721	9.01702e-05	up
FPSE_04502	1.03793	0.000669963	up
FPSE_09066	1.0394	0.000681046	up
FPSE_11053	1.04296	0.00180666	up
FPSE_11127	1.04609	0.00230287	up
FPSE_11461	1.04679	0.000571891	up
FPSE_10024	1.04729	0.00234632	up
FPSE_00577	1.04804	0.00560215	up
FPSE_00118	1.0484	0.0264288	up
FPSE_09842	1.04957	0.00153884	up
FPSE_04028	1.05084	0.0153208	up
FPSE_12271	1.05123	1.23336e-05	up
FPSE_02792	1.05223	4.64636e-06	up
FPSE_06274	1.05295	0.000687049	up
FPSE_09891	1.05407	0.0186369	up
FPSE_01332	1.05526	7.56684e-07	up
FPSE_01693	1.0573	0.0472853	up
FPSE_07519	1.05743	0.037782	up
FPSE_10206	1.05837	8.36516e-05	up
FPSE_12357	1.05856	0.0136358	up
FPSE_04698	1.05909	0.00156063	up
FPSE_00246	1.05963	0.00446185	up
FPSE_05598	1.0597	1.75692e-05	up
FPSE_03965	1.05973	3.46516e-06	up
FPSE_04253	1.06093	5.45678e-06	up
FPSE_09090	1.06162	8.31968e-07	up
FPSE_00337	1.06206	0.00228881	up
FPSE_10486	1.0628	6.18064e-05	up
FPSE_05286	1.06294	0.000113551	up
FPSE_03505	1.06386	9.4853e-06	up
FPSE_08628	1.06464	0.00107792	up
FPSE_10965	1.06498	0.000156675	up
FPSE_01848	1.06549	0.00161232	up
FPSE_09664	1.06589	0.0157712	up
FPSE_06676	1.06908	0.00102418	up
FPSE_08399	1.06979	1.91268e-05	up
FPSE_00131	1.07246	8.16008e-06	up
FPSE_08339	1.07297	0.000903592	up
FPSE_03166	1.0752	5.16843e-06	up
FPSE_01966	1.0767	0.000574964	up
FPSE_00533	1.07751	0.00167709	up
FPSE_03327	1.07752	1.20399e-07	up
FPSE_00188	1.07853	0.0118798	up
FPSE_07179	1.07962	0.000176006	up
FPSE_03983	1.07993	0.025753	up
FPSE_00532	1.08048	0.000138421	up
FPSE_10745	1.08216	2.47527e-05	up
FPSE_03099	1.08411	0.000528855	up
FPSE_00768	1.08572	0.0191501	up
FPSE_00435	1.08577	6.74564e-06	up
FPSE_10661	1.08728	5.7113e-07	up
FPSE_12375	1.08731	2.7497e-05	up
FPSE_10979	1.09103	5.36465e-06	up
FPSE_04851	1.0911	3.16421e-07	up
FPSE_10784	1.0917	0.00989399	up
FPSE_10247	1.09178	1.48616e-05	up
FPSE_10615	1.09281	2.54534e-05	up
FPSE_11952	1.09288	0.000908355	up
FPSE_07115	1.09296	8.5463e-07	up
FPSE_04503	1.09363	0.0276066	up
FPSE_10287	1.09366	0.0173255	up
FPSE_03788	1.09373	1.13417e-06	up
FPSE_05022	1.09471	0.0140255	up
FPSE_00067	1.09834	3.58693e-06	up
FPSE_11557	1.0991	0.000803624	up
FPSE_04847	1.0995	5.3918e-07	up
FPSE_00809	1.10036	0.000202727	up
FPSE_00515	1.10382	0.0119379	up
FPSE_10284	1.10398	0.0213935	up
FPSE_01592	1.10446	6.71635e-05	up
FPSE_10756	1.10493	4.05575e-06	up
FPSE_05955	1.10506	3.71777e-05	up
FPSE_10148	1.10546	2.01478e-05	up
FPSE_11381	1.10583	0.0159917	up
FPSE_03480	1.10588	0.0277252	up
FPSE_11502	1.10657	4.24157e-05	up
FPSE_05276	1.10711	0.000103903	up
FPSE_05057	1.10854	0.00325671	up
FPSE_11559	1.11145	1.96262e-07	up
FPSE_04450	1.11326	2.6879e-05	up
FPSE_08884	1.11368	0.000147843	up
FPSE_11693	1.11369	0.00030041	up
FPSE_04237	1.11767	0.000562529	up
FPSE_09942	1.11942	0.00262475	up
FPSE_09877	1.12002	0.000581479	up
FPSE_06025	1.12008	3.29095e-06	up
FPSE_06195	1.12027	2.29325e-07	up
FPSE_10156	1.12141	0.00455457	up
FPSE_05298	1.12341	0.00360926	up
FPSE_01266	1.12568	0.0191902	up
FPSE_00902	1.12596	0.0376281	up
FPSE_04179	1.12679	2.63546e-07	up
FPSE_04694	1.12899	2.50036e-06	up
FPSE_07579	1.13025	7.73667e-06	up
FPSE_07620	1.13258	3.27337e-05	up
FPSE_03860	1.13265	0.000393496	up
FPSE_08539	1.1335	0.0141863	up
FPSE_09155	1.13461	2.60681e-05	up
FPSE_05746	1.1357	3.42315e-05	up
FPSE_02784	1.13603	2.21872e-05	up
FPSE_09729	1.13707	5.90878e-06	up
FPSE_06834	1.13809	6.7719e-06	up
FPSE_07612	1.13845	0.000187982	up
FPSE_01870	1.14015	0.00184741	up
FPSE_07618	1.14069	0.000192005	up
FPSE_08723	1.1422	5.4443e-07	up
FPSE_00132	1.1444	2.90318e-07	up
FPSE_12116	1.14557	7.01352e-05	up
FPSE_01566	1.14842	3.30062e-05	up
FPSE_01274	1.14884	6.35222e-05	up
FPSE_03027	1.14988	0.000223077	up
FPSE_01313	1.15351	1.24053e-07	up
FPSE_03451	1.1547	0.000129077	up
FPSE_02555	1.15524	5.46454e-06	up
FPSE_08913	1.15539	3.2246e-07	up
FPSE_01167	1.15779	6.87244e-08	up
FPSE_04291	1.15809	6.24428e-06	up
FPSE_00376	1.15833	0.0353911	up
FPSE_06093	1.16159	1.07831e-05	up
FPSE_04443	1.16183	4.60145e-09	up
FPSE_11682	1.16427	4.52783e-08	up
FPSE_00087	1.16659	3.89335e-07	up
FPSE_08969	1.16684	2.30649e-05	up
FPSE_00430	1.16747	0.000139454	up
FPSE_03661	1.16848	1.66457e-08	up
FPSE_05909	1.1694	0.00157434	up
FPSE_11147	1.16963	3.48385e-05	up
FPSE_05786	1.1702	0.0250368	up
FPSE_07594	1.17232	9.35871e-07	up
FPSE_10222	1.17364	0.00299004	up
FPSE_07952	1.17396	1.18657e-05	up
FPSE_11679	1.17599	0.0476453	up
FPSE_04629	1.17665	1.80604e-07	up
FPSE_07294	1.17705	0.026352	up
FPSE_11955	1.17886	7.8689e-07	up
FPSE_02018	1.17951	9.40758e-07	up
FPSE_01403	1.1809	2.57852e-07	up
FPSE_05639	1.18218	0.00110649	up
FPSE_10610	1.18286	1.02381e-06	up
FPSE_10579	1.18491	0.00419266	up
FPSE_11413	1.18503	5.53586e-09	up
FPSE_06802	1.18664	0.00843179	up
FPSE_11561	1.1904	7.41719e-06	up
FPSE_09398	1.19085	1.61334e-07	up
FPSE_06330	1.19169	0.00128885	up
FPSE_06807	1.19277	1.95494e-07	up
FPSE_03122	1.19454	2.1865e-08	up
FPSE_08662	1.19627	6.50348e-09	up
FPSE_06929	1.19882	2.07155e-09	up
FPSE_09436	1.19963	0.000131314	up
FPSE_07123	1.20048	0.000432198	up
FPSE_02506	1.20082	0.0105974	up
FPSE_05095	1.20208	6.74313e-06	up
FPSE_08972	1.20461	2.49129e-05	up
FPSE_08728	1.20744	0.000281836	up
FPSE_00522	1.20746	4.15855e-08	up
FPSE_01384	1.20868	3.11729e-08	up
FPSE_05731	1.21096	1.42209e-06	up
FPSE_04542	1.21251	1.3746e-05	up
FPSE_09088	1.21327	0.000457694	up
FPSE_05283	1.21651	8.47101e-07	up
FPSE_11292	1.21678	0.000159897	up
FPSE_09173	1.21785	3.70835e-09	up
FPSE_12310	1.21844	8.18511e-05	up
FPSE_11447	1.21847	0.00504486	up
FPSE_04693	1.22189	0.00036148	up
FPSE_07271	1.22351	2.69649e-08	up
FPSE_01937	1.22369	4.97399e-07	up
FPSE_00279	1.22535	0.0145509	up
FPSE_03706	1.22589	1.8336e-06	up
FPSE_08764	1.22739	0.037504	up
FPSE_08465	1.22764	0.0127466	up
FPSE_08745	1.22934	0.0001991	up
FPSE_00126	1.2299	8.51627e-07	up
FPSE_00569	1.23232	0.00026049	up
FPSE_01861	1.23327	0.000355706	up
FPSE_01922	1.23458	7.10238e-07	up
FPSE_00882	1.23797	5.69389e-07	up
FPSE_03484	1.24061	9.48696e-05	up
FPSE_08348	1.24183	0.000185214	up
FPSE_04572	1.24203	6.03855e-08	up
FPSE_01472	1.24237	2.44238e-06	up
FPSE_00296	1.24302	2.86218e-09	up
FPSE_09742	1.24341	0.000198757	up
FPSE_05913	1.24521	0.000179234	up
FPSE_10429	1.24573	0.000694514	up
FPSE_06060	1.24668	0.000259241	up
FPSE_09164	1.24741	0.000141551	up
FPSE_04398	1.25022	0.000175288	up
FPSE_01702	1.2508	4.88005e-07	up
FPSE_01242	1.25238	3.46945e-07	up
FPSE_01975	1.25401	1.09181e-05	up
FPSE_06537	1.25429	1.94354e-05	up
FPSE_00382	1.25685	1.75039e-08	up
FPSE_02507	1.25695	0.0216118	up
FPSE_05897	1.25958	5.27403e-06	up
FPSE_04259	1.26056	1.30475e-07	up
FPSE_00299	1.26338	0.000475714	up
FPSE_09107	1.2649	5.61844e-07	up
FPSE_09018	1.26594	0.000338708	up
FPSE_03745	1.26687	1.45433e-05	up
FPSE_01703	1.26695	5.83632e-06	up
FPSE_08027	1.26711	0.00299004	up
FPSE_03022	1.26754	1.1894e-06	up
FPSE_11811	1.26934	2.61551e-05	up
FPSE_03570	1.26951	0.00073225	up
FPSE_10698	1.27114	7.72707e-08	up
FPSE_07074	1.27172	4.73689e-05	up
FPSE_03324	1.27512	8.94451e-05	up
FPSE_00348	1.27597	9.98078e-07	up
FPSE_07503	1.27626	0.00193634	up
FPSE_11148	1.27842	1.82553e-07	up
FPSE_05773	1.27988	0.012717	up
FPSE_06213	1.28174	0.000247247	up
FPSE_08817	1.28254	2.05213e-07	up
FPSE_06044	1.28303	0.000467882	up
FPSE_03432	1.28524	0.01163	up
FPSE_04927	1.28579	1.02059e-06	up
FPSE_09860	1.29011	4.20751e-08	up
FPSE_06622	1.2902	9.25826e-10	up
FPSE_04317	1.29353	6.05741e-07	up
FPSE_06634	1.2954	4.70858e-10	up
FPSE_10286	1.29724	3.87166e-08	up
FPSE_12088	1.29832	8.44973e-07	up
FPSE_04959	1.30004	0.0245225	up
FPSE_06989	1.30121	2.58625e-05	up
FPSE_11041	1.30127	1.66727e-06	up
FPSE_04313	1.30601	3.05484e-06	up
FPSE_07613	1.30616	2.38949e-06	up
FPSE_04247	1.30723	4.00932e-07	up
FPSE_09896	1.3076	0.0238322	up
FPSE_10216	1.30772	3.76587e-08	up
FPSE_04498	1.30812	9.50841e-06	up
FPSE_11726	1.30963	0.0146843	up
FPSE_12443	1.31017	2.9729e-10	up
FPSE_00442	1.31292	0.00900505	up
FPSE_01865	1.31577	0.0258723	up
FPSE_07143	1.31671	0.0013703	up
FPSE_10330	1.31728	1.24834e-08	up
FPSE_02552	1.31832	0.000245987	up
FPSE_05372	1.31997	3.11291e-10	up
FPSE_09837	1.32083	0.0150474	up
FPSE_00212	1.32112	7.28058e-05	up
FPSE_09135	1.3232	4.02828e-10	up
FPSE_01686	1.32397	1.98657e-07	up
FPSE_00373	1.32664	0.000198423	up
FPSE_11639	1.32734	6.55186e-07	up
FPSE_06115	1.32802	3.50869e-06	up
FPSE_11422	1.32887	2.85545e-07	up
FPSE_00086	1.33039	0.00071672	up
FPSE_11168	1.33284	1.33255e-07	up
FPSE_10463	1.3341	8.26187e-05	up
FPSE_01613	1.33428	0.0358762	up
FPSE_09969	1.3351	3.61114e-06	up
FPSE_08956	1.33567	0.0270531	up
FPSE_05291	1.33669	5.12905e-09	up
FPSE_05299	1.33767	1.02982e-08	up
FPSE_01470	1.33773	2.41152e-07	up
FPSE_10171	1.33785	1.24264e-09	up
FPSE_07438	1.33845	6.13203e-08	up
FPSE_09509	1.33881	1.55157e-06	up
FPSE_09968	1.33959	0.00382066	up
FPSE_03232	1.3403	0.035314	up
FPSE_05164	1.34048	5.28311e-07	up
FPSE_06603	1.34188	2.39639e-09	up
FPSE_11680	1.34555	4.21061e-11	up
[truncated: 1,697 more rows]
