# Supplementary material for: Histone H3 N-Terminal Lysine Acetylation Governs Fungal Growth, Conidiation, and Pathogenicity through Regulating Gene Expression in Fusarium pseudograminearum
Source: J Fungi (Basel). 2024 May 25;10(6):379. doi: 10.3390/jof10060379 (PMC11204548; doi:10.3390/jof10060379)
Supplement: Supplementary file 1 [file jof-10-00379-s001.zip › Table S7.xlsx]

## Sheet: Sheet1
Table S7. Identification of differentially expressed genes (DEGs) in the FpH3K23R mutant.
Gene ID	log2FoldChange	Padj	Type
FPSE_00617	-8.68186	3.46819e-15	down
FPSE_10137	-8.47626	1.89633e-14	down
FPSE_12001	-7.73753	5.56009e-06	down
FPSE_10135	-7.60255	2.55789e-21	down
FPSE_02205	-7.46509	5.5993e-11	down
FPSE_10449	-7.41087	2.27567e-05	down
FPSE_10133	-7.3629	3.47523e-06	down
FPSE_00683	-7.34114	2.88041e-05	down
FPSE_06735	-7.26236	3.91721e-05	down
FPSE_02254	-7.10916	7.19855e-05	down
FPSE_01879	-7.09695	7.48158e-05	down
FPSE_05963	-7.04189	0.000108738	down
FPSE_08991	-7.03736	1.2136e-60	down
FPSE_05968	-6.97676	0.000119324	down
FPSE_05967	-6.90971	0.000156764	down
FPSE_02120	-6.89525	0.00016286	down
FPSE_10250	-6.83204	2.67892e-05	down
FPSE_01564	-6.72183	1.68405e-08	down
FPSE_00680	-6.63586	0.000444535	down
FPSE_02145	-6.61057	0.000493372	down
FPSE_02207	-6.59337	0.000542276	down
FPSE_06724	-6.58628	0.00052917	down
FPSE_02267	-6.50618	0.000982546	down
FPSE_08370	-6.44645	4.66156e-17	down
FPSE_06364	-6.41188	0.000949757	down
FPSE_02240	-6.4107	0.000966951	down
FPSE_11334	-6.38661	0.000402767	down
FPSE_06616	-6.3235	4.2672e-05	down
FPSE_07818	-6.31028	0.00131896	down
FPSE_00741	-6.28961	0.00141967	down
FPSE_01878	-6.28961	0.00141967	down
FPSE_10583	-6.27848	0.00147172	down
FPSE_07621	-6.25619	0.00171931	down
FPSE_00393	-6.24667	0.00164288	down
FPSE_10476	-6.23217	2.52456e-13	down
FPSE_08379	-6.19847	0.000268641	down
FPSE_01880	-6.18988	0.00200947	down
FPSE_08372	-6.15241	3.66592e-07	down
FPSE_12188	-6.14522	0.00235822	down
FPSE_07198	-6.08222	0.000405939	down
FPSE_06710	-6.06076	0.00309971	down
FPSE_08185	-6.05925	0.00303598	down
FPSE_08366	-6.04017	0.000423654	down
FPSE_05508	-5.9856	4.48179e-38	down
FPSE_08368	-5.95613	5.20538e-17	down
FPSE_07473	-5.92431	8.94667e-34	down
FPSE_05947	-5.9165	0.00463988	down
FPSE_02453	-5.91499	0.00506152	down
FPSE_05538	-5.88753	0.00521071	down
FPSE_06754	-5.87449	3.35786e-51	down
FPSE_06713	-5.86048	0.000834914	down
FPSE_09881	-5.80266	0.00868534	down
FPSE_02117	-5.8025	0.00657943	down
FPSE_03985	-5.80154	0.00646987	down
FPSE_02236	-5.74236	0.00879895	down
FPSE_06741	-5.72565	0.00803947	down
FPSE_10962	-5.70915	0.00845222	down
FPSE_02087	-5.70915	0.00845222	down
FPSE_02201	-5.5948	0.0116231	down
FPSE_02229	-5.5948	0.0116231	down
FPSE_08939	-5.57192	0.001806	down
FPSE_06011	-5.56633	0.0063561	down
FPSE_07823	-5.55993	0.00196206	down
FPSE_03780	-5.54104	0.013462	down
FPSE_02237	-5.52461	0.0141763	down
FPSE_00025	-5.52228	9.48083e-27	down
FPSE_06655	-5.5095	4.31173e-106	down
FPSE_11884	-5.507	0.0174197	down
FPSE_09332	-5.49829	1.59305e-19	down
FPSE_05945	-5.49313	0.00254929	down
FPSE_06914	-5.47189	2.78117e-05	down
FPSE_06945	-5.46936	0.0162359	down
FPSE_08426	-5.46936	0.0162359	down
FPSE_09330	-5.44963	0.0168258	down
FPSE_10561	-5.43196	0.0187419	down
FPSE_12150	-5.40116	0.00342546	down
FPSE_06845	-5.38184	1.40973e-20	down
FPSE_06880	-5.35353	5.13131e-05	down
FPSE_02328	-5.35206	0.0215842	down
FPSE_07811	-5.35206	0.0215842	down
FPSE_05995	-5.33063	0.0227452	down
FPSE_06746	-5.32868	9.29348e-21	down
FPSE_02937	-5.31026	0.0237018	down
FPSE_05431	-5.29714	0.00409275	down
FPSE_06886	-5.28962	0.0249543	down
FPSE_10624	-5.28796	0.029466	down
FPSE_04868	-5.26724	0.026512	down
FPSE_06695	-5.24594	0.0275893	down
FPSE_00569	-5.21886	1.58301e-08	down
FPSE_04514	-5.2077	0.00536992	down
FPSE_08933	-5.20437	9.70277e-05	down
FPSE_08436	-5.19027	0.00555947	down
FPSE_10269	-5.1825	0.00573908	down
FPSE_07930	-5.1801	0.0328393	down
FPSE_11379	-5.17862	0.0323541	down
FPSE_03767	-5.17862	0.0323541	down
FPSE_11407	-5.15598	0.0338362	down
FPSE_06071	-5.13413	0.03846	down
FPSE_02842	-5.13148	0.0365184	down
FPSE_08700	-5.13126	0.0424002	down
FPSE_05505	-5.08573	0.0408569	down
FPSE_04556	-5.08573	0.0408569	down
FPSE_11998	-5.08573	0.0408569	down
FPSE_02206	-5.08082	1.09925e-142	down
FPSE_12187	-5.05866	0.00817402	down
FPSE_10539	-5.03543	0.0441966	down
FPSE_11095	-5.03543	0.0441966	down
FPSE_05540	-5.02003	0.000187078	down
FPSE_08362	-5.01461	0.00899691	down
FPSE_09453	-5.00738	5.92597e-89	down
FPSE_07465	-4.9832	0.0489117	down
FPSE_08938	-4.96668	0.00988005	down
FPSE_08377	-4.96187	2.46588e-119	down
FPSE_11380	-4.95161	3.18577e-13	down
FPSE_08451	-4.91743	1.02712e-08	down
FPSE_08821	-4.89548	0.0113715	down
FPSE_09331	-4.89479	1.25568e-08	down
FPSE_06594	-4.88158	3.76521e-42	down
FPSE_11423	-4.82092	3.26823e-26	down
FPSE_07354	-4.81586	6.65259e-07	down
FPSE_10409	-4.80297	0.000495898	down
FPSE_08341	-4.80266	0.000499426	down
FPSE_10279	-4.78722	0.0156283	down
FPSE_08449	-4.76795	0.0158232	down
FPSE_02122	-4.75318	4.63482e-18	down
FPSE_05293	-4.72886	4.61942e-65	down
FPSE_08047	-4.72279	3.11812e-05	down
FPSE_03756	-4.71708	5.84593e-36	down
FPSE_08445	-4.69614	0.00300806	down
FPSE_06273	-4.68165	7.01874e-09	down
FPSE_11368	-4.68014	2.5893e-16	down
FPSE_07038	-4.6776	5.90606e-14	down
FPSE_05437	-4.67421	0.0373449	down
FPSE_10432	-4.67374	0.0226705	down
FPSE_04052	-4.65391	2.66077e-91	down
FPSE_04826	-4.64662	0.0215967	down
FPSE_08046	-4.63466	0.0222191	down
FPSE_00713	-4.62937	0.00119741	down
FPSE_01942	-4.61831	4.87051e-15	down
FPSE_05989	-4.61645	6.33456e-05	down
FPSE_02414	-4.61342	0.0221245	down
FPSE_04696	-4.59487	1.46641e-12	down
FPSE_10443	-4.57861	9.93452e-44	down
FPSE_04864	-4.57004	0.0265319	down
FPSE_04694	-4.56793	1.84653e-58	down
FPSE_06885	-4.55953	0.026675	down
FPSE_03561	-4.54788	2.10847e-42	down
FPSE_03451	-4.54523	7.83486e-14	down
FPSE_06822	-4.54169	1.06983e-16	down
FPSE_10452	-4.54159	1.29662e-67	down
FPSE_07843	-4.53805	3.89973e-15	down
FPSE_06747	-4.53508	4.54477e-95	down
FPSE_04465	-4.50415	0.0300526	down
FPSE_08018	-4.48832	1.2712e-05	down
FPSE_06070	-4.4514	0.000155052	down
FPSE_03277	-4.4464	3.18387e-13	down
FPSE_07791	-4.4366	8.39789e-07	down
FPSE_00300	-4.43528	0.034211	down
FPSE_04668	-4.42454	0.000259359	down
FPSE_10113	-4.41362	0.0339447	down
FPSE_02158	-4.40693	0.00399576	down
FPSE_08375	-4.38551	0.00323992	down
FPSE_10419	-4.36228	1.36616e-22	down
FPSE_05698	-4.3519	0.0404397	down
FPSE_03954	-4.35126	4.3157e-06	down
FPSE_07430	-4.33712	2.63144e-34	down
FPSE_05960	-4.32651	3.2833e-11	down
FPSE_08971	-4.32263	6.33322e-75	down
FPSE_11038	-4.30819	0.0422324	down
FPSE_10370	-4.30289	1.76068e-82	down
FPSE_10587	-4.29662	3.82401e-10	down
FPSE_06763	-4.27188	0.0480752	down
FPSE_08340	-4.24473	0.000505267	down
FPSE_00280	-4.23755	1.04965e-08	down
FPSE_05285	-4.23286	4.241e-92	down
FPSE_02833	-4.23126	0.00472402	down
FPSE_05085	-4.21557	6.5245e-39	down
FPSE_06944	-4.1979	3.20089e-07	down
FPSE_10083	-4.19455	0.000796908	down
FPSE_06915	-4.1929	4.75673e-20	down
FPSE_05506	-4.18711	5.43935e-30	down
FPSE_10041	-4.12718	0.00824439	down
FPSE_08810	-4.12553	3.12082e-07	down
FPSE_00689	-4.12072	0.000121707	down
FPSE_11371	-4.11812	0.00090618	down
FPSE_03648	-4.10959	0.0010038	down
FPSE_10920	-4.07667	0.0103486	down
FPSE_06694	-4.07664	1.00204e-13	down
FPSE_05541	-4.07351	1.96805e-06	down
FPSE_02265	-4.07032	8.65674e-45	down
FPSE_05246	-4.04647	4.22809e-42	down
FPSE_02306	-4.04585	4.42247e-06	down
FPSE_05750	-4.03367	0.00146893	down
FPSE_05289	-4.02682	3.3718e-08	down
FPSE_08755	-4.02535	6.17424e-48	down
FPSE_02118	-4.01896	0.0121154	down
FPSE_02310	-4.01048	0.00984337	down
FPSE_08067	-3.99566	0.000265022	down
FPSE_02156	-3.98837	1.03147e-08	down
FPSE_07493	-3.98699	1.9602e-10	down
FPSE_00378	-3.98273	0.011199	down
FPSE_06721	-3.97107	2.77666e-37	down
FPSE_06558	-3.96912	2.42893e-29	down
FPSE_08136	-3.96349	0.0117126	down
FPSE_03298	-3.94665	2.82866e-05	down
FPSE_04191	-3.94205	4.0683e-77	down
FPSE_05737	-3.93319	1.78741e-06	down
FPSE_10441	-3.92029	2.54533e-11	down
FPSE_08369	-3.91944	1.99914e-08	down
FPSE_00923	-3.91811	5.74237e-60	down
FPSE_07785	-3.91083	0.0147522	down
FPSE_07331	-3.906	9.40435e-15	down
FPSE_10055	-3.90075	0.0207539	down
FPSE_02210	-3.89213	0.0142232	down
FPSE_02243	-3.87485	2.66092e-10	down
FPSE_00550	-3.87428	2.72309e-45	down
FPSE_07201	-3.87195	1.17131e-10	down
FPSE_06745	-3.86096	8.92836e-05	down
FPSE_08374	-3.85499	4.70644e-07	down
FPSE_00549	-3.84823	2.13206e-07	down
FPSE_04571	-3.84194	3.77787e-23	down
FPSE_06809	-3.84073	0.0171534	down
FPSE_07767	-3.84051	1.20583e-32	down
FPSE_06077	-3.83059	0.000126369	down
FPSE_02610	-3.81457	6.5245e-39	down
FPSE_06069	-3.80741	6.10972e-06	down
FPSE_05130	-3.79696	9.67223e-42	down
FPSE_11424	-3.79513	3.12831e-69	down
FPSE_10136	-3.79506	4.33908e-29	down
FPSE_02140	-3.77314	8.12288e-09	down
FPSE_04697	-3.77124	1.1064e-21	down
FPSE_10755	-3.74798	1.00208e-08	down
FPSE_02136	-3.74508	6.56709e-05	down
FPSE_08993	-3.74351	4.53957e-27	down
FPSE_05335	-3.73594	0.00163686	down
FPSE_00044	-3.72912	0.00536669	down
FPSE_05323	-3.72422	5.22304e-05	down
FPSE_05336	-3.72137	1.25596e-05	down
FPSE_09608	-3.71591	7.90426e-12	down
FPSE_07053	-3.71591	0.0071802	down
FPSE_05084	-3.71513	2.4256e-63	down
FPSE_11412	-3.71306	7.95329e-09	down
FPSE_10139	-3.71271	0.0310458	down
FPSE_05054	-3.7062	0.0249736	down
FPSE_10442	-3.705	1.37093e-10	down
FPSE_10628	-3.69883	0.00517597	down
FPSE_02829	-3.68333	8.52165e-36	down
FPSE_02955	-3.68309	2.70827e-05	down
FPSE_09849	-3.68072	2.65164e-78	down
FPSE_02157	-3.67979	9.13656e-15	down
FPSE_02054	-3.67383	0.027168	down
FPSE_00750	-3.6718	0.0024123	down
FPSE_05454	-3.67004	1.6479e-16	down
FPSE_10253	-3.66275	0.0339634	down
FPSE_04058	-3.65739	0.0276042	down
FPSE_06145	-3.64567	1.00943e-30	down
FPSE_08770	-3.63547	2.68231e-08	down
FPSE_06683	-3.63462	3.48975e-07	down
FPSE_08849	-3.63096	6.88165e-20	down
FPSE_11298	-3.62784	1.41227e-15	down
FPSE_02076	-3.62702	7.8974e-06	down
FPSE_03300	-3.62267	3.00724e-31	down
FPSE_02781	-3.62234	0.0341137	down
FPSE_04981	-3.62026	7.95364e-24	down
FPSE_08351	-3.61319	1.08048e-28	down
FPSE_08121	-3.61135	1.21942e-05	down
FPSE_09373	-3.60302	1.17433e-13	down
FPSE_07667	-3.59043	0.00236876	down
FPSE_05364	-3.57844	0.00223556	down
FPSE_00376	-3.56871	0.000717155	down
FPSE_00283	-3.55579	2.39657e-05	down
FPSE_05235	-3.55501	1.64653e-23	down
FPSE_06638	-3.54832	4.39875e-09	down
FPSE_06770	-3.54074	0.00305689	down
FPSE_11461	-3.53179	2.70747e-13	down
FPSE_02861	-3.51727	0.000277921	down
FPSE_10104	-3.50509	0.000302567	down
FPSE_10830	-3.49937	0.0426811	down
FPSE_03192	-3.49894	1.15041e-33	down
FPSE_01675	-3.49108	0.00378822	down
FPSE_02830	-3.48994	8.52902e-42	down
FPSE_03301	-3.48365	6.05646e-37	down
FPSE_06720	-3.48266	9.6763e-22	down
FPSE_04663	-3.48136	0.000122066	down
FPSE_10428	-3.46909	1.07878e-33	down
FPSE_07489	-3.46682	3.43893e-19	down
FPSE_02170	-3.43697	1.31562e-45	down
FPSE_06771	-3.43512	7.39761e-08	down
FPSE_03010	-3.41927	1.99193e-11	down
FPSE_08452	-3.40289	2.1879e-18	down
FPSE_11487	-3.39681	0.00394471	down
FPSE_05539	-3.38297	0.00631297	down
FPSE_09541	-3.37684	7.65738e-07	down
FPSE_08308	-3.37674	0.00547364	down
FPSE_00560	-3.37242	5.27406e-09	down
FPSE_07853	-3.37035	2.40834e-27	down
FPSE_11325	-3.37033	1.10037e-09	down
FPSE_01641	-3.37003	1.05061e-45	down
FPSE_09908	-3.3684	7.99908e-22	down
FPSE_09454	-3.36692	1.28979e-10	down
FPSE_02119	-3.36275	3.46278e-08	down
FPSE_12025	-3.3604	0.000153322	down
FPSE_12444	-3.35687	0.000299728	down
FPSE_10398	-3.3537	6.17599e-17	down
FPSE_07384	-3.3528	3.69886e-08	down
FPSE_08186	-3.34608	0.00673914	down
FPSE_11237	-3.32606	0.000120293	down
FPSE_10623	-3.32604	3.33091e-25	down
FPSE_06368	-3.32408	6.00763e-05	down
FPSE_12151	-3.32113	4.67417e-05	down
FPSE_10103	-3.32048	0.00482694	down
FPSE_05542	-3.3177	0.00868741	down
FPSE_12217	-3.31566	1.01203e-25	down
FPSE_10661	-3.3129	1.65636e-41	down
FPSE_01331	-3.30942	1.05268e-10	down
FPSE_00557	-3.30847	6.05442e-08	down
FPSE_03084	-3.30828	1.06333e-35	down
FPSE_02316	-3.3071	8.01298e-16	down
FPSE_11388	-3.30641	0.0013637	down
FPSE_07576	-3.30457	5.48326e-18	down
FPSE_11381	-3.30382	4.97487e-08	down
FPSE_09614	-3.30124	0.00112484	down
FPSE_00746	-3.297	0.0235162	down
FPSE_06981	-3.29523	1.75919e-06	down
FPSE_11153	-3.2875	3.31652e-14	down
FPSE_10134	-3.28523	0.00259614	down
FPSE_03048	-3.28213	1.89345e-12	down
FPSE_07093	-3.27959	1.08055e-09	down
FPSE_01164	-3.27846	7.39051e-56	down
FPSE_08994	-3.2758	1.72447e-31	down
FPSE_02418	-3.27219	1.55814e-05	down
FPSE_07786	-3.26976	5.48198e-06	down
FPSE_02909	-3.2683	2.66736e-05	down
FPSE_04466	-3.26608	2.28997e-23	down
FPSE_10143	-3.26351	4.35654e-07	down
FPSE_08286	-3.2628	1.18666e-10	down
FPSE_03452	-3.26203	4.23923e-21	down
FPSE_04577	-3.25526	1.20026e-13	down
FPSE_02311	-3.25363	0.0273609	down
FPSE_06815	-3.25363	0.0273609	down
FPSE_08893	-3.24936	2.44675e-12	down
FPSE_09612	-3.24825	1.01691e-09	down
FPSE_01571	-3.23668	4.77263e-21	down
FPSE_07898	-3.22107	0.0102406	down
FPSE_09609	-3.22074	0.0300526	down
FPSE_06807	-3.218	9.40607e-23	down
FPSE_02097	-3.2116	2.39148e-34	down
FPSE_04038	-3.21132	5.88426e-05	down
FPSE_05998	-3.21074	0.0121154	down
FPSE_02961	-3.20425	0.000272711	down
FPSE_05964	-3.20266	0.000942091	down
FPSE_06093	-3.2003	3.14408e-31	down
FPSE_04672	-3.18422	0.0010752	down
FPSE_02984	-3.17307	1.89208e-37	down
FPSE_09607	-3.16625	4.09812e-06	down
FPSE_10971	-3.16515	8.03564e-36	down
FPSE_09791	-3.15393	1.35992e-32	down
FPSE_03757	-3.15362	0.000229386	down
FPSE_07235	-3.13927	3.65578e-05	down
FPSE_06767	-3.12924	1.37534e-24	down
FPSE_06666	-3.12814	1.98431e-24	down
FPSE_02055	-3.12775	0.000343643	down
FPSE_02831	-3.1273	0.00667343	down
FPSE_09741	-3.12422	6.66801e-38	down
FPSE_06308	-3.1218	0.0384058	down
FPSE_07426	-3.1155	4.80442e-14	down
FPSE_06589	-3.10875	1.52218e-05	down
FPSE_00804	-3.10713	7.34613e-06	down
FPSE_09422	-3.10198	8.03611e-14	down
FPSE_08020	-3.09574	1.15262e-45	down
FPSE_06629	-3.09559	1.82425e-05	down
FPSE_10271	-3.09346	0.0424992	down
FPSE_06850	-3.09045	9.94862e-10	down
FPSE_10132	-3.09039	0.000141204	down
FPSE_03825	-3.08059	0.00449277	down
FPSE_01908	-3.07527	7.88673e-08	down
FPSE_03390	-3.07037	4.50122e-34	down
FPSE_07769	-3.06672	2.4689e-15	down
FPSE_04575	-3.06521	0.0319947	down
FPSE_07486	-3.05688	0.000155052	down
FPSE_02660	-3.05438	0.00417724	down
FPSE_06732	-3.0542	1.68967e-05	down
FPSE_02365	-3.05353	0.00374186	down
FPSE_10254	-3.05043	0.00566756	down
FPSE_00704	-3.04774	0.00839004	down
FPSE_10268	-3.04383	2.0678e-41	down
FPSE_09224	-3.04108	0.00010771	down
FPSE_06690	-3.03933	0.000499426	down
FPSE_08771	-3.03731	3.04326e-35	down
FPSE_02933	-3.03057	2.43034e-42	down
FPSE_00215	-3.02982	0.00126871	down
FPSE_05371	-3.02908	0.000256557	down
FPSE_03308	-3.02551	6.7036e-35	down
FPSE_08538	-3.02456	1.49941e-22	down
FPSE_04922	-3.02254	7.29262e-07	down
FPSE_08420	-3.02178	0.00014992	down
FPSE_04593	-3.0215	6.15133e-30	down
FPSE_11320	-3.01996	6.3696e-07	down
FPSE_00996	-3.01732	8.6906e-37	down
FPSE_05302	-3.01661	1.57597e-16	down
FPSE_03227	-3.01535	1.87743e-16	down
FPSE_08173	-3.0102	4.75528e-20	down
FPSE_00232	-3.00675	0.0209507	down
FPSE_04757	-3.00595	3.2826e-33	down
FPSE_07792	-3.00122	5.85257e-08	down
FPSE_01894	-2.99704	0.014599	down
FPSE_09351	-2.98588	0.011115	down
FPSE_08809	-2.98518	4.84831e-10	down
FPSE_07681	-2.97351	1.09728e-32	down
FPSE_01463	-2.9656	2.30356e-32	down
FPSE_07412	-2.96536	0.0129403	down
FPSE_05679	-2.96409	0.00036045	down
FPSE_04039	-2.95833	0.000610852	down
FPSE_06220	-2.95402	0.0300619	down
FPSE_06879	-2.95125	0.000122163	down
FPSE_12214	-2.95034	0.0140872	down
FPSE_01261	-2.94782	9.07813e-30	down
FPSE_10429	-2.94771	5.8994e-13	down
FPSE_10114	-2.94379	0.00622319	down
FPSE_08199	-2.94273	8.26842e-21	down
FPSE_02776	-2.94235	1.79258e-20	down
FPSE_07805	-2.94115	2.30102e-05	down
FPSE_06483	-2.93352	0.0326354	down
FPSE_07959	-2.92704	0.00868741	down
FPSE_03471	-2.92541	4.38597e-06	down
FPSE_02373	-2.92356	0.0331877	down
FPSE_03793	-2.92094	0.00445959	down
FPSE_02171	-2.91798	4.84831e-10	down
FPSE_07330	-2.91269	8.56159e-24	down
FPSE_01682	-2.91161	3.69617e-28	down
FPSE_12008	-2.9062	1.90064e-06	down
FPSE_10921	-2.9057	9.02551e-18	down
FPSE_01992	-2.90391	5.33101e-14	down
FPSE_02182	-2.90385	1.18571e-45	down
FPSE_02934	-2.89563	2.81384e-42	down
FPSE_08176	-2.89498	4.66803e-09	down
FPSE_06726	-2.89205	6.96433e-05	down
FPSE_10956	-2.88885	1.77354e-45	down
FPSE_08564	-2.88636	6.91513e-30	down
FPSE_03089	-2.88151	0.00459636	down
FPSE_06559	-2.87507	4.12055e-11	down
FPSE_03845	-2.87233	9.61737e-22	down
FPSE_09759	-2.87177	0.00883811	down
FPSE_06078	-2.87033	8.77846e-13	down
FPSE_01891	-2.86513	1.43027e-06	down
FPSE_11157	-2.86415	0.0371795	down
FPSE_00539	-2.86353	0.0427867	down
FPSE_11134	-2.86291	4.85965e-36	down
FPSE_09282	-2.85541	0.000282805	down
FPSE_08174	-2.85236	6.36918e-07	down
FPSE_09616	-2.84987	1.14248e-15	down
FPSE_06718	-2.84715	0.00192784	down
FPSE_07618	-2.84309	4.2793e-08	down
FPSE_02949	-2.84284	0.00161853	down
FPSE_05329	-2.84247	2.63322e-21	down
FPSE_11400	-2.83614	0.000347132	down
FPSE_10418	-2.83227	0.0057478	down
FPSE_00380	-2.82928	0.00377028	down
FPSE_05068	-2.82739	0.000567442	down
FPSE_09065	-2.82585	1.49942e-06	down
FPSE_08438	-2.82188	1.25978e-18	down
FPSE_05865	-2.81703	0.0416466	down
FPSE_02160	-2.81628	7.31244e-20	down
FPSE_07807	-2.80956	0.00849585	down
FPSE_03317	-2.8083	1.1855e-13	down
FPSE_00250	-2.80377	0.0074334	down
FPSE_06084	-2.80223	2.14509e-05	down
FPSE_06696	-2.80169	0.0229673	down
FPSE_04179	-2.7975	7.51021e-31	down
FPSE_12175	-2.79719	0.00402788	down
FPSE_08972	-2.78891	1.5653e-09	down
FPSE_12051	-2.78654	0.000730213	down
FPSE_10629	-2.78561	0.000215156	down
FPSE_06849	-2.78465	0.00295086	down
FPSE_07920	-2.78402	1.78981e-37	down
FPSE_04618	-2.77978	9.44241e-06	down
FPSE_02371	-2.77729	0.00121039	down
FPSE_01995	-2.77578	0.001667	down
FPSE_04579	-2.77315	0.0479446	down
FPSE_04558	-2.77118	0.00223556	down
FPSE_05382	-2.76793	2.33367e-13	down
FPSE_03478	-2.76498	0.000409497	down
FPSE_12216	-2.76496	0.00101116	down
FPSE_05867	-2.76338	7.98149e-23	down
FPSE_08444	-2.76264	0.0129236	down
FPSE_11409	-2.75247	5.50542e-11	down
FPSE_00876	-2.74874	2.69363e-36	down
FPSE_11704	-2.74697	1.60807e-15	down
FPSE_05147	-2.73979	6.54444e-23	down
FPSE_00066	-2.72611	5.21378e-07	down
FPSE_00665	-2.72541	0.0293509	down
FPSE_10273	-2.72414	5.66011e-07	down
FPSE_02645	-2.72389	5.06984e-05	down
FPSE_07794	-2.72087	0.001029	down
FPSE_03589	-2.71893	1.80361e-26	down
FPSE_06642	-2.71872	8.93362e-05	down
FPSE_06597	-2.71347	0.0414717	down
FPSE_10151	-2.70626	0.0321012	down
FPSE_00235	-2.70148	0.0058419	down
FPSE_12387	-2.70055	3.94741e-05	down
FPSE_04708	-2.69727	7.15337e-08	down
FPSE_09461	-2.69554	2.89e-36	down
FPSE_02415	-2.69434	0.0386731	down
FPSE_07199	-2.67886	0.00314357	down
FPSE_11488	-2.67392	8.18555e-27	down
FPSE_10736	-2.67227	4.79954e-31	down
FPSE_05514	-2.67165	2.69312e-13	down
FPSE_04467	-2.67054	6.95146e-16	down
FPSE_03523	-2.66846	2.18999e-19	down
FPSE_04355	-2.66542	5.19847e-36	down
FPSE_06291	-2.66409	2.50797e-18	down
FPSE_08830	-2.66022	0.000621323	down
FPSE_03995	-2.65341	8.13573e-31	down
FPSE_08183	-2.65191	0.00149271	down
FPSE_03307	-2.64972	1.33735e-07	down
FPSE_07530	-2.64967	5.83798e-08	down
FPSE_07488	-2.64713	1.43893e-08	down
FPSE_06908	-2.64333	1.89661e-06	down
FPSE_08019	-2.64033	6.95022e-24	down
FPSE_08850	-2.63956	0.000168604	down
FPSE_00578	-2.63915	0.0006206	down
FPSE_05574	-2.63831	0.00109774	down
FPSE_11768	-2.63794	1.67115e-26	down
FPSE_11225	-2.63526	0.0133071	down
FPSE_05701	-2.62694	0.000733553	down
FPSE_08382	-2.62515	5.54575e-28	down
FPSE_10223	-2.62419	0.0210272	down
FPSE_05644	-2.62211	0.000557688	down
FPSE_05328	-2.62165	1.29888e-07	down
FPSE_08956	-2.62147	0.0282859	down
FPSE_06307	-2.62093	0.00652641	down
FPSE_08943	-2.6189	0.00393261	down
FPSE_05227	-2.61796	2.91202e-20	down
FPSE_10876	-2.61526	8.04762e-07	down
FPSE_08959	-2.60461	7.91285e-14	down
FPSE_07842	-2.603	6.18111e-08	down
FPSE_05305	-2.60209	0.0143034	down
FPSE_01779	-2.60159	1.48819e-20	down
FPSE_10043	-2.60136	0.00079433	down
FPSE_09656	-2.59804	0.00671928	down
FPSE_06241	-2.59762	5.54746e-37	down
FPSE_08339	-2.59604	1.02259e-07	down
FPSE_11346	-2.59507	0.011199	down
FPSE_01279	-2.58951	2.53923e-14	down
FPSE_05705	-2.58813	0.000326889	down
FPSE_07471	-2.58725	5.31614e-15	down
FPSE_05291	-2.58245	1.07064e-22	down
FPSE_04237	-2.58083	6.67066e-10	down
FPSE_10448	-2.5772	4.00481e-09	down
FPSE_09098	-2.57506	3.07631e-09	down
FPSE_04405	-2.57468	8.51244e-35	down
FPSE_03052	-2.5735	6.58449e-10	down
FPSE_06079	-2.56607	0.000201912	down
FPSE_07929	-2.56164	0.0100009	down
FPSE_04572	-2.55987	5.39098e-24	down
FPSE_07839	-2.55805	0.0235799	down
FPSE_02056	-2.55785	2.26555e-33	down
FPSE_02471	-2.55692	5.6765e-05	down
FPSE_08446	-2.55643	3.34453e-07	down
FPSE_01899	-2.55253	5.32718e-28	down
FPSE_05919	-2.55169	4.40855e-35	down
FPSE_07026	-2.55153	5.33182e-12	down
FPSE_01973	-2.55129	1.98656e-13	down
FPSE_02404	-2.55021	0.0118177	down
FPSE_00877	-2.54963	3.38684e-24	down
FPSE_02202	-2.54869	7.07646e-08	down
FPSE_06970	-2.54744	0.00832685	down
FPSE_11475	-2.54729	6.30858e-10	down
FPSE_09570	-2.54491	0.013967	down
FPSE_06173	-2.54462	1.15947e-07	down
FPSE_06622	-2.54226	3.26151e-23	down
FPSE_06725	-2.54041	0.0222194	down
FPSE_12297	-2.54016	1.89417e-07	down
FPSE_07508	-2.5397	3.7303e-05	down
FPSE_06542	-2.5359	7.7382e-10	down
FPSE_12365	-2.53242	0.002063	down
FPSE_03879	-2.5305	1.82564e-32	down
FPSE_07533	-2.52619	3.25659e-21	down
FPSE_06623	-2.52601	5.71608e-21	down
FPSE_07744	-2.52297	1.24666e-25	down
FPSE_05118	-2.51785	0.00026879	down
FPSE_03299	-2.51231	3.30047e-22	down
FPSE_03736	-2.51079	5.76794e-06	down
FPSE_12101	-2.51052	4.63689e-14	down
FPSE_05961	-2.5067	0.014879	down
FPSE_10558	-2.50514	1.27174e-18	down
FPSE_06286	-2.50501	5.14639e-06	down
FPSE_00828	-2.50314	0.0396395	down
FPSE_07037	-2.50171	0.000285049	down
FPSE_08957	-2.49961	0.00178324	down
FPSE_03663	-2.49883	8.15461e-05	down
FPSE_01979	-2.49724	1.28437e-12	down
FPSE_10726	-2.49415	1.30288e-07	down
FPSE_06240	-2.49374	0.000333833	down
FPSE_10000	-2.4934	0.0479339	down
FPSE_08467	-2.49275	3.36982e-07	down
FPSE_08474	-2.49267	0.0157916	down
FPSE_05586	-2.4908	2.20467e-05	down
FPSE_00212	-2.49063	2.44802e-05	down
FPSE_07222	-2.48586	0.000104279	down
FPSE_02309	-2.47941	2.25992e-09	down
FPSE_06278	-2.47813	0.0110716	down
FPSE_07060	-2.47541	0.0122156	down
FPSE_09031	-2.47304	0.0136935	down
FPSE_04731	-2.46843	1.18197e-16	down
FPSE_00577	-2.46719	8.30793e-06	down
FPSE_01869	-2.4644	0.000126618	down
FPSE_08427	-2.46194	6.35287e-13	down
FPSE_00458	-2.46087	0.0143034	down
FPSE_07020	-2.45803	0.00179816	down
FPSE_12154	-2.45755	0.0144972	down
FPSE_00379	-2.45591	5.99251e-16	down
FPSE_06979	-2.45496	0.00617925	down
FPSE_08911	-2.45117	3.62347e-20	down
FPSE_10571	-2.44581	5.08593e-08	down
FPSE_12343	-2.44338	2.72397e-15	down
FPSE_08550	-2.44308	0.00144775	down
FPSE_06042	-2.44255	0.00317364	down
FPSE_05944	-2.44254	2.17553e-06	down
FPSE_09851	-2.4422	0.000406415	down
FPSE_00225	-2.44024	4.30043e-05	down
FPSE_02208	-2.43984	0.00192553	down
FPSE_02074	-2.43787	1.57169e-09	down
FPSE_06814	-2.43673	0.0166212	down
FPSE_09401	-2.43394	3.13464e-26	down
FPSE_07534	-2.43052	4.79565e-25	down
FPSE_07921	-2.42845	3.32275e-32	down
FPSE_05256	-2.42316	1.40592e-20	down
FPSE_06909	-2.41944	0.00460491	down
FPSE_05338	-2.41381	0.0390771	down
FPSE_00011	-2.4126	3.86559e-15	down
FPSE_08910	-2.41081	2.60001e-19	down
FPSE_02209	-2.41045	2.17462e-08	down
FPSE_10256	-2.40856	3.19147e-15	down
FPSE_00249	-2.40742	7.01311e-09	down
FPSE_07492	-2.4038	0.000823282	down
FPSE_02216	-2.40351	0.0104393	down
FPSE_11925	-2.40302	1.88211e-12	down
FPSE_05074	-2.40259	1.49942e-06	down
FPSE_07116	-2.40122	7.96679e-07	down
FPSE_02165	-2.40003	5.57733e-25	down
FPSE_05898	-2.3984	1.54467e-05	down
FPSE_04113	-2.39174	5.07768e-06	down
FPSE_08175	-2.38774	6.60421e-06	down
FPSE_06859	-2.38643	5.67269e-19	down
FPSE_07168	-2.3859	2.0882e-28	down
FPSE_04816	-2.3848	2.63997e-05	down
FPSE_10619	-2.38477	1.16814e-23	down
FPSE_09207	-2.38472	0.00226279	down
FPSE_08152	-2.38466	0.0303059	down
FPSE_09497	-2.3839	8.72513e-12	down
FPSE_01596	-2.37792	0.000369542	down
FPSE_07240	-2.37521	0.00269948	down
FPSE_06407	-2.37355	1.66136e-20	down
FPSE_06434	-2.36821	4.77971e-19	down
FPSE_10249	-2.36441	0.0273609	down
FPSE_00903	-2.3639	9.05828e-06	down
FPSE_10844	-2.35668	2.93598e-13	down
FPSE_00725	-2.35384	4.05834e-05	down
FPSE_07919	-2.35378	1.66364e-19	down
FPSE_02426	-2.34863	0.000643795	down
FPSE_00953	-2.34841	5.59977e-25	down
FPSE_04298	-2.34777	5.66172e-20	down
FPSE_03280	-2.3477	0.00741418	down
FPSE_01390	-2.34685	2.38355e-05	down
FPSE_07250	-2.34403	4.75673e-20	down
FPSE_02139	-2.34345	0.0300526	down
FPSE_04692	-2.34197	0.000740933	down
FPSE_05301	-2.33973	0.000222914	down
FPSE_12425	-2.33724	0.00186986	down
FPSE_04711	-2.33549	1.71357e-06	down
FPSE_01388	-2.3342	0.0433376	down
FPSE_04603	-2.33375	7.72328e-09	down
FPSE_09740	-2.33027	0.00678848	down
FPSE_07765	-2.32945	0.00268482	down
FPSE_11701	-2.32767	6.01113e-24	down
FPSE_04531	-2.32644	7.44425e-13	down
FPSE_00575	-2.32463	0.000449496	down
FPSE_06980	-2.31797	0.00136199	down
FPSE_11098	-2.31778	3.79849e-19	down
FPSE_08833	-2.31398	0.000727958	down
FPSE_07605	-2.31346	1.77991e-20	down
FPSE_05072	-2.31152	1.47935e-14	down
FPSE_03091	-2.31121	1.1144e-05	down
FPSE_06620	-2.30715	1.71719e-06	down
FPSE_07669	-2.30641	1.38181e-15	down
FPSE_12372	-2.30484	1.89793e-20	down
FPSE_01737	-2.30437	3.36225e-16	down
FPSE_12061	-2.30356	7.16234e-05	down
FPSE_02836	-2.30109	1.20141e-14	down
FPSE_01464	-2.29543	7.15147e-09	down
FPSE_06764	-2.29057	0.0019706	down
FPSE_02103	-2.29026	0.0107739	down
FPSE_00709	-2.2893	0.00258969	down
FPSE_12402	-2.28694	0.00990564	down
FPSE_06644	-2.28555	6.38898e-12	down
FPSE_03049	-2.28048	7.92402e-08	down
FPSE_01558	-2.27798	7.59704e-20	down
FPSE_07366	-2.27788	0.000832246	down
FPSE_00590	-2.27663	0.0264392	down
FPSE_08831	-2.27592	1.22958e-22	down
FPSE_02096	-2.27567	1.49854e-18	down
FPSE_00389	-2.2741	7.07568e-10	down
FPSE_00552	-2.2695	4.83104e-11	down
FPSE_12098	-2.26938	2.184e-09	down
FPSE_12218	-2.26919	0.00084924	down
FPSE_02824	-2.26913	0.000491139	down
FPSE_02305	-2.26863	2.01387e-19	down
FPSE_02308	-2.26567	0.00301396	down
FPSE_00223	-2.26513	9.57847e-13	down
FPSE_03896	-2.26197	6.13851e-23	down
FPSE_02318	-2.25983	0.0150624	down
FPSE_01936	-2.25892	2.9854e-18	down
FPSE_01674	-2.25676	1.31811e-24	down
FPSE_02908	-2.25527	0.000246148	down
FPSE_11514	-2.25513	1.14975e-23	down
FPSE_06267	-2.25242	7.70141e-12	down
FPSE_05893	-2.25132	6.06407e-25	down
FPSE_07049	-2.24956	4.35507e-19	down
FPSE_11629	-2.2478	4.95883e-13	down
FPSE_02499	-2.24742	1.6195e-16	down
FPSE_01542	-2.24724	2.26138e-26	down
FPSE_06983	-2.24539	1.41855e-05	down
FPSE_07845	-2.24327	1.96128e-18	down
FPSE_04695	-2.24232	6.6037e-16	down
FPSE_05571	-2.23966	0.00194087	down
FPSE_00004	-2.23388	1.38162e-15	down
FPSE_00532	-2.23186	9.76517e-10	down
FPSE_01554	-2.23041	1.53726e-19	down
FPSE_02918	-2.23016	0.00769466	down
FPSE_02052	-2.23006	0.00226279	down
FPSE_08940	-2.22811	0.0013693	down
FPSE_12295	-2.2274	0.00174476	down
FPSE_05310	-2.22432	0.00220944	down
FPSE_00981	-2.22306	8.64291e-23	down
FPSE_08184	-2.22197	0.026307	down
FPSE_10698	-2.22154	1.99193e-11	down
FPSE_02436	-2.21933	1.3336e-20	down
FPSE_05051	-2.21861	7.98215e-05	down
FPSE_04296	-2.21792	0.000143308	down
FPSE_03470	-2.21685	8.3747e-08	down
FPSE_02846	-2.2162	6.39771e-05	down
FPSE_10302	-2.21347	5.92474e-17	down
FPSE_08698	-2.21173	1.16917e-09	down
FPSE_00556	-2.21059	5.28964e-07	down
FPSE_01845	-2.20831	2.32656e-13	down
FPSE_10168	-2.20597	3.23325e-16	down
FPSE_01348	-2.20534	9.79207e-21	down
FPSE_10350	-2.20504	6.21723e-25	down
FPSE_01858	-2.20417	0.000152654	down
FPSE_00762	-2.2027	1.60127e-22	down
FPSE_03279	-2.19836	0.0150742	down
FPSE_01940	-2.19439	0.00840955	down
FPSE_02826	-2.19348	0.00018368	down
FPSE_08961	-2.19088	8.67783e-14	down
FPSE_05024	-2.19043	1.38162e-15	down
FPSE_06766	-2.18806	3.66409e-06	down
FPSE_05058	-2.18776	0.00127735	down
FPSE_01237	-2.18554	0.0453249	down
FPSE_05953	-2.18277	5.45625e-12	down
FPSE_00298	-2.18207	4.34729e-05	down
FPSE_05631	-2.18054	2.49126e-13	down
FPSE_05270	-2.17805	0.0140105	down
FPSE_01808	-2.17661	5.57002e-09	down
FPSE_12176	-2.16917	6.79363e-06	down
FPSE_02692	-2.16611	8.01323e-12	down
FPSE_11041	-2.16466	3.0732e-07	down
FPSE_01848	-2.1627	2.9868e-05	down
FPSE_12410	-2.16264	6.11765e-15	down
FPSE_06111	-2.16186	5.27864e-09	down
FPSE_11148	-2.15854	2.83501e-12	down
FPSE_09046	-2.15779	2.8673e-15	down
FPSE_05565	-2.15512	3.38716e-11	down
FPSE_12143	-2.15476	2.13782e-11	down
FPSE_04051	-2.15156	0.0027517	down
FPSE_07169	-2.14818	5.81476e-22	down
FPSE_04446	-2.14799	3.80003e-06	down
FPSE_08855	-2.14351	2.1518e-18	down
FPSE_04404	-2.14306	9.56813e-17	down
FPSE_11393	-2.13273	4.41006e-15	down
FPSE_03657	-2.1323	1.49214e-13	down
FPSE_05519	-2.13081	8.12255e-22	down
FPSE_02159	-2.12947	0.000657784	down
FPSE_09544	-2.12704	4.01366e-22	down
FPSE_11505	-2.12497	2.52077e-20	down
FPSE_05907	-2.12158	7.12636e-15	down
FPSE_07347	-2.11931	0.0141288	down
FPSE_09742	-2.11766	3.63038e-05	down
FPSE_02433	-2.11578	0.00147172	down
FPSE_10555	-2.11562	0.000137532	down
FPSE_01631	-2.11494	0.000909101	down
FPSE_09106	-2.11385	3.80502e-05	down
FPSE_04445	-2.11383	9.11717e-05	down
FPSE_06461	-2.11181	0.00103183	down
FPSE_04468	-2.10781	0.000319248	down
FPSE_05942	-2.10699	0.000832246	down
FPSE_07472	-2.10567	1.9619e-12	down
FPSE_05561	-2.10391	0.00208852	down
FPSE_04604	-2.10227	0.000988293	down
FPSE_07417	-2.10169	9.65648e-16	down
FPSE_04834	-2.1011	4.88343e-20	down
FPSE_10430	-2.09704	5.47169e-05	down
FPSE_08520	-2.0929	1.4573e-15	down
FPSE_07899	-2.09128	5.2014e-06	down
FPSE_06268	-2.08971	1.41646e-14	down
FPSE_07286	-2.08958	0.000138766	down
FPSE_02002	-2.08936	6.82068e-06	down
FPSE_03673	-2.0847	2.03915e-16	down
FPSE_05254	-2.08113	8.52699e-08	down
FPSE_08960	-2.08088	2.50833e-12	down
FPSE_02501	-2.08065	3.43832e-05	down
FPSE_06990	-2.07823	7.81312e-20	down
FPSE_08429	-2.07628	8.1929e-26	down
FPSE_07416	-2.07341	3.80929e-12	down
FPSE_09226	-2.07027	3.60624e-08	down
FPSE_05372	-2.06788	2.50082e-21	down
FPSE_04451	-2.06736	9.40136e-06	down
FPSE_01252	-2.06645	4.63795e-13	down
FPSE_08331	-2.06643	2.51901e-09	down
FPSE_02541	-2.06015	1.7136e-13	down
FPSE_05022	-2.05811	0.00191173	down
FPSE_04797	-2.05732	0.00192576	down
FPSE_07140	-2.05522	0.0349884	down
FPSE_12029	-2.0552	0.0225871	down
FPSE_06551	-2.05407	0.0167663	down
FPSE_01251	-2.05197	9.81776e-09	down
FPSE_00970	-2.0496	4.28373e-20	down
FPSE_10252	-2.04935	0.000936027	down
FPSE_05934	-2.04904	6.36211e-13	down
FPSE_10812	-2.0485	0.000116307	down
FPSE_05410	-2.04549	0.0001857	down
FPSE_09507	-2.04243	2.37672e-17	down
FPSE_08523	-2.0421	1.65315e-13	down
FPSE_09041	-2.0407	2.89344e-19	down
FPSE_10226	-2.03904	1.60722e-15	down
FPSE_01965	-2.03616	1.27481e-07	down
FPSE_11155	-2.03482	0.00127272	down
FPSE_00995	-2.0331	9.55628e-15	down
FPSE_00331	-2.03174	6.44796e-07	down
FPSE_02554	-2.03035	2.44599e-05	down
FPSE_02256	-2.02965	0.00037107	down
FPSE_05545	-2.02827	9.21454e-07	down
FPSE_03840	-2.02313	1.76481e-09	down
FPSE_00262	-2.017	1.15316e-11	down
FPSE_09019	-2.01545	8.48768e-21	down
FPSE_03975	-2.01454	1.82464e-13	down
FPSE_05732	-2.01411	2.72234e-14	down
FPSE_00915	-2.0139	1.24701e-16	down
FPSE_12041	-2.0139	1.43764e-15	down
FPSE_07439	-2.01353	4.00687e-14	down
FPSE_04777	-2.01351	2.69653e-18	down
FPSE_02650	-2.01211	0.0142553	down
FPSE_00888	-2.01112	4.02464e-07	down
FPSE_07470	-2.00893	1.76722e-11	down
FPSE_08554	-2.0089	4.65793e-16	down
FPSE_07774	-2.0062	0.00580639	down
FPSE_09520	-2.00525	1.6781e-08	down
FPSE_06490	-2.00378	4.01261e-13	down
FPSE_02161	-1.99871	1.6781e-08	down
FPSE_07943	-1.99758	5.20208e-12	down
FPSE_07893	-1.99385	0.0255482	down
FPSE_09906	-1.99313	3.29246e-17	down
FPSE_00254	-1.99189	3.56498e-05	down
FPSE_10440	-1.99164	2.70925e-07	down
FPSE_05741	-1.99101	0.0386878	down
FPSE_01074	-1.99039	0.000578691	down
FPSE_08319	-1.99013	0.000105927	down
FPSE_06080	-1.98696	0.0109389	down
FPSE_07234	-1.98472	5.32739e-08	down
FPSE_08450	-1.98363	4.84423e-10	down
FPSE_03738	-1.98221	7.33932e-06	down
FPSE_10495	-1.98207	3.22942e-12	down
FPSE_03259	-1.98199	2.0111e-18	down
FPSE_01852	-1.98048	2.33369e-05	down
FPSE_04515	-1.9773	7.55704e-17	down
FPSE_09789	-1.97507	0.0183982	down
FPSE_05736	-1.97403	4.6157e-05	down
FPSE_09206	-1.96939	5.80009e-14	down
FPSE_10413	-1.96727	0.0002163	down
FPSE_10860	-1.96637	6.46922e-05	down
FPSE_01972	-1.96303	0.000652867	down
FPSE_09827	-1.96056	8.64057e-15	down
FPSE_00397	-1.96028	1.23985e-07	down
FPSE_05266	-1.96008	1.52145e-06	down
FPSE_09811	-1.9584	0.0222271	down
FPSE_04823	-1.95814	1.07131e-06	down
FPSE_03312	-1.95752	0.0134759	down
FPSE_03479	-1.9531	8.59934e-07	down
FPSE_06634	-1.95294	1.41227e-15	down
FPSE_09558	-1.95279	8.60971e-09	down
FPSE_07190	-1.95124	0.000889312	down
FPSE_08740	-1.95062	0.00085887	down
FPSE_11199	-1.94478	2.03496e-05	down
FPSE_06842	-1.9406	0.000720119	down
FPSE_01368	-1.94053	0.000520058	down
FPSE_04680	-1.9394	8.02037e-07	down
FPSE_09947	-1.93875	3.92611e-11	down
FPSE_06010	-1.93754	2.26157e-13	down
FPSE_08678	-1.93735	1.68387e-06	down
FPSE_02936	-1.93665	0.00331001	down
FPSE_08285	-1.93631	0.000890037	down
FPSE_07922	-1.93555	3.43257e-20	down
FPSE_00635	-1.93403	6.79542e-20	down
FPSE_10924	-1.9291	0.00016913	down
FPSE_04366	-1.92858	6.50775e-07	down
FPSE_08860	-1.92797	5.63058e-06	down
FPSE_10257	-1.92599	7.61357e-09	down
FPSE_10047	-1.92449	0.00119741	down
FPSE_06920	-1.92182	0.0058654	down
FPSE_11422	-1.91993	3.58815e-07	down
FPSE_03297	-1.91878	0.0131771	down
FPSE_01703	-1.91831	6.55616e-11	down
FPSE_09876	-1.91669	3.63683e-15	down
FPSE_05444	-1.91417	1.09201e-18	down
FPSE_04580	-1.9122	0.000295449	down
FPSE_11351	-1.91122	0.00628541	down
FPSE_04573	-1.90914	4.1712e-15	down
FPSE_09247	-1.90263	6.58196e-17	down
FPSE_06636	-1.90158	1.47818e-06	down
FPSE_08577	-1.89533	3.91876e-17	down
FPSE_05785	-1.89466	0.000282805	down
FPSE_06876	-1.89402	0.000779992	down
FPSE_00048	-1.89376	0.00086141	down
FPSE_06916	-1.89261	3.61075e-08	down
FPSE_08647	-1.88895	8.58982e-15	down
FPSE_00297	-1.88857	8.51875e-07	down
FPSE_06298	-1.88753	2.16586e-07	down
FPSE_02463	-1.88732	7.34203e-07	down
FPSE_05570	-1.88526	9.75136e-10	down
FPSE_04069	-1.88455	0.000587969	down
FPSE_05993	-1.8836	0.000274701	down
FPSE_06624	-1.88256	3.45572e-18	down
FPSE_10287	-1.8794	0.0135453	down
FPSE_10310	-1.87894	1.66302e-06	down
FPSE_05087	-1.8787	0.0105862	down
FPSE_06470	-1.87856	0.000404414	down
FPSE_09374	-1.87781	5.45302e-07	down
FPSE_09229	-1.87774	0.0156287	down
FPSE_09164	-1.87771	4.59434e-07	down
FPSE_02581	-1.87656	0.00157017	down
FPSE_09327	-1.87402	0.0348025	down
FPSE_08727	-1.87272	4.35692e-07	down
FPSE_10827	-1.87249	0.0227918	down
FPSE_06635	-1.87202	7.42785e-09	down
FPSE_01967	-1.87128	1.36015e-05	down
FPSE_00885	-1.87074	1.0952e-11	down
FPSE_08982	-1.87007	2.24766e-05	down
FPSE_08338	-1.86844	4.93163e-09	down
FPSE_07876	-1.86841	5.04441e-17	down
FPSE_01662	-1.86788	8.68217e-07	down
FPSE_04239	-1.86716	1.54515e-07	down
FPSE_08927	-1.86444	0.0338024	down
FPSE_05704	-1.86442	0.00023349	down
FPSE_08942	-1.86303	0.0174813	down
FPSE_07750	-1.86112	5.48847e-15	down
FPSE_05212	-1.86051	1.51829e-06	down
FPSE_05809	-1.85414	0.00182109	down
FPSE_12370	-1.85241	7.53875e-14	down
FPSE_06923	-1.85132	1.54265e-05	down
FPSE_10032	-1.8489	1.18539e-10	down
FPSE_01117	-1.84792	1.19038e-10	down
FPSE_04793	-1.84663	1.08733e-18	down
FPSE_06276	-1.84478	1.42823e-05	down
FPSE_08696	-1.84211	4.34625e-12	down
FPSE_02437	-1.8417	1.8229e-08	down
FPSE_03730	-1.83865	0.000583217	down
FPSE_03110	-1.83843	1.3569e-17	down
FPSE_05576	-1.83652	9.16635e-17	down
FPSE_03229	-1.83643	2.5794e-05	down
FPSE_09113	-1.83445	0.0106301	down
FPSE_06089	-1.83392	9.84817e-12	down
FPSE_08791	-1.8327	0.013723	down
FPSE_05816	-1.82945	1.67383e-13	down
FPSE_02999	-1.82275	0.0108206	down
FPSE_10733	-1.81918	6.66224e-07	down
FPSE_05831	-1.81551	1.30712e-07	down
FPSE_03180	-1.81431	5.14862e-08	down
FPSE_05738	-1.81424	5.12897e-05	down
FPSE_01213	-1.81111	1.00857e-10	down
FPSE_00395	-1.80919	1.02113e-10	down
FPSE_03777	-1.80869	0.000422191	down
FPSE_11013	-1.80777	1.7013e-05	down
FPSE_03664	-1.80615	3.1172e-06	down
FPSE_11084	-1.80543	0.00866901	down
FPSE_02561	-1.80193	6.33323e-11	down
FPSE_03735	-1.80186	5.78595e-05	down
FPSE_09225	-1.79803	1.7633e-06	down
FPSE_07804	-1.79615	0.000715497	down
FPSE_01472	-1.7954	3.67011e-08	down
FPSE_01867	-1.79536	3.631e-06	down
FPSE_07736	-1.79157	0.00110449	down
FPSE_02141	-1.78839	1.03276e-06	down
FPSE_07047	-1.7882	1.03614e-15	down
FPSE_00246	-1.78768	0.000780179	down
FPSE_11196	-1.78681	6.81907e-17	down
FPSE_06902	-1.78648	0.00193125	down
FPSE_06707	-1.7862	0.000901145	down
FPSE_02307	-1.78584	5.19871e-05	down
FPSE_03230	-1.78437	0.00207113	down
FPSE_09354	-1.78228	7.68155e-12	down
FPSE_07771	-1.78188	5.49992e-12	down
FPSE_03553	-1.78188	7.78772e-18	down
FPSE_01073	-1.78044	3.76514e-07	down
FPSE_03932	-1.77946	0.00111749	down
FPSE_01947	-1.77712	0.00870759	down
FPSE_09449	-1.77642	2.34444e-05	down
FPSE_06715	-1.77474	3.86713e-12	down
FPSE_06425	-1.77336	2.77884e-11	down
FPSE_07872	-1.77142	3.34019e-09	down
FPSE_01174	-1.77045	0.000374705	down
FPSE_07371	-1.76953	0.031027	down
FPSE_01047	-1.76864	0.00714246	down
FPSE_08532	-1.76713	1.37818e-15	down
FPSE_06497	-1.76558	7.05936e-07	down
FPSE_03059	-1.76426	1.54982e-10	down
FPSE_11933	-1.76197	0.00560135	down
FPSE_10804	-1.76196	3.07019e-05	down
FPSE_01576	-1.75989	1.39119e-09	down
FPSE_06385	-1.7584	3.9527e-05	down
FPSE_06083	-1.75832	0.000293403	down
FPSE_08812	-1.75766	1.38912e-05	down
FPSE_01262	-1.75701	1.60598e-15	down
FPSE_09495	-1.75586	1.09226e-06	down
FPSE_06144	-1.75374	0.000112617	down
FPSE_00069	-1.75253	2.97492e-06	down
FPSE_07390	-1.75089	0.000260626	down
FPSE_10395	-1.74961	0.0300504	down
FPSE_02423	-1.74883	1.97482e-13	down
FPSE_11791	-1.74749	1.39772e-05	down
FPSE_07303	-1.74717	2.0745e-09	down
FPSE_03976	-1.74654	1.92416e-11	down
FPSE_09011	-1.74355	6.06174e-08	down
FPSE_06544	-1.74315	1.4071e-09	down
FPSE_01025	-1.74236	1.03924e-08	down
FPSE_11002	-1.74104	6.22944e-07	down
FPSE_04835	-1.74003	3.84736e-05	down
FPSE_01565	-1.73994	1.73816e-08	down
FPSE_00367	-1.73738	0.0411306	down
FPSE_02687	-1.73685	2.02617e-07	down
FPSE_01276	-1.73676	1.24999e-05	down
FPSE_08872	-1.73449	0.0183811	down
FPSE_10723	-1.73173	6.07259e-05	down
FPSE_11987	-1.73156	1.54265e-05	down
FPSE_00764	-1.72989	0.0116613	down
FPSE_06940	-1.72953	0.0169761	down
FPSE_09317	-1.72653	2.03462e-06	down
FPSE_05880	-1.72627	2.87394e-07	down
FPSE_05825	-1.72599	0.00793415	down
FPSE_04950	-1.72571	8.61266e-12	down
FPSE_02888	-1.72128	7.54314e-10	down
FPSE_01781	-1.72069	5.11406e-16	down
FPSE_00340	-1.71914	0.0421007	down
FPSE_07227	-1.71818	1.3537e-06	down
FPSE_10190	-1.7149	0.00378922	down
FPSE_08731	-1.71331	0.0237631	down
FPSE_09879	-1.71316	0.0455966	down
FPSE_01958	-1.71248	4.98651e-05	down
FPSE_06938	-1.71242	6.16331e-11	down
FPSE_05939	-1.7122	3.50829e-11	down
FPSE_02196	-1.71166	2.82517e-08	down
FPSE_11097	-1.71114	2.17889e-14	down
FPSE_07620	-1.71039	1.76861e-06	down
FPSE_01762	-1.71036	7.65738e-07	down
FPSE_02591	-1.71023	1.04073e-07	down
FPSE_03929	-1.7101	0.00384867	down
FPSE_02542	-1.70991	0.00660978	down
FPSE_01923	-1.70988	2.197e-13	down
FPSE_02686	-1.70982	0.000125372	down
FPSE_03718	-1.7091	3.51883e-12	down
FPSE_04294	-1.70907	1.86493e-17	down
FPSE_08708	-1.70703	2.06303e-10	down
FPSE_06812	-1.70702	0.0175594	down
FPSE_10403	-1.70695	5.93072e-07	down
FPSE_04282	-1.70645	6.18739e-06	down
FPSE_01211	-1.70634	0.000101844	down
FPSE_03972	-1.70586	5.91097e-12	down
FPSE_01151	-1.70149	1.88224e-10	down
FPSE_07546	-1.70125	0.00505622	down
FPSE_03996	-1.7008	0.000207052	down
FPSE_02144	-1.7007	0.00293511	down
FPSE_11512	-1.70065	1.94946e-12	down
FPSE_12367	-1.6987	1.35942e-09	down
FPSE_07474	-1.69818	1.40394e-05	down
FPSE_00568	-1.69772	0.00959346	down
FPSE_01194	-1.69504	3.79518e-12	down
FPSE_02247	-1.69501	0.00416889	down
FPSE_09238	-1.69367	2.56951e-16	down
FPSE_06396	-1.69122	0.00287854	down
FPSE_06621	-1.69066	1.16758e-08	down
FPSE_07055	-1.69055	6.84716e-11	down
FPSE_10977	-1.68997	0.000390813	down
FPSE_03653	-1.68994	2.18556e-10	down
FPSE_01159	-1.68661	2.29137e-05	down
FPSE_08143	-1.68657	0.00639881	down
FPSE_03945	-1.68592	0.00643452	down
FPSE_05057	-1.68269	0.00358754	down
FPSE_04433	-1.68021	1.58695e-08	down
FPSE_01945	-1.67685	1.06315e-13	down
FPSE_03695	-1.67669	5.92948e-09	down
FPSE_11820	-1.67603	1.06076e-12	down
FPSE_05304	-1.67536	0.00018091	down
FPSE_06564	-1.67472	3.45899e-08	down
FPSE_03534	-1.67148	0.0356264	down
FPSE_04979	-1.66833	0.00291304	down
FPSE_06206	-1.6681	2.01037e-14	down
FPSE_01107	-1.66789	8.93849e-09	down
FPSE_02544	-1.6675	2.32479e-12	down
FPSE_05608	-1.66642	0.000960188	down
FPSE_06324	-1.66627	9.0883e-06	down
FPSE_06189	-1.66592	1.26474e-09	down
FPSE_10422	-1.66459	0.000154423	down
FPSE_11703	-1.66407	0.000198956	down
FPSE_08581	-1.66313	4.14773e-09	down
FPSE_06580	-1.66253	7.79888e-15	down
FPSE_02262	-1.65822	1.14713e-11	down
FPSE_08944	-1.65721	0.000729696	down
FPSE_10618	-1.6549	3.07504e-07	down
FPSE_03897	-1.6497	5.55236e-06	down
FPSE_10153	-1.64785	1.20404e-13	down
FPSE_04208	-1.6474	7.49703e-14	down
FPSE_06192	-1.64696	1.1273e-06	down
FPSE_10580	-1.646	2.22175e-07	down
FPSE_06249	-1.64599	1.2926e-13	down
FPSE_12210	-1.64511	0.00104694	down
FPSE_02218	-1.64405	1.23771e-16	down
FPSE_08016	-1.64073	0.0280762	down
FPSE_07652	-1.63959	5.03899e-07	down
FPSE_01337	-1.63832	4.3576e-05	down
FPSE_05530	-1.63657	0.0238422	down
FPSE_03368	-1.63641	0.00189873	down
FPSE_08463	-1.6353	5.18266e-10	down
FPSE_00596	-1.63512	0.0225932	down
FPSE_04615	-1.63487	5.54491e-12	down
FPSE_09397	-1.63324	0.000927732	down
FPSE_10780	-1.63202	1.37218e-08	down
FPSE_02845	-1.63062	4.48411e-09	down
FPSE_11043	-1.63026	3.88929e-10	down
FPSE_10014	-1.62964	0.0332465	down
FPSE_02128	-1.62958	0.0400257	down
FPSE_04343	-1.6274	7.34015e-09	down
FPSE_09249	-1.62658	1.55081e-09	down
FPSE_00946	-1.62202	0.0161048	down
FPSE_00904	-1.61961	8.10459e-05	down
FPSE_07971	-1.61684	0.00632101	down
FPSE_07349	-1.61597	0.000426754	down
FPSE_12302	-1.61567	0.0226342	down
FPSE_00474	-1.61495	5.87722e-05	down
FPSE_09587	-1.61384	0.00814945	down
FPSE_01868	-1.61282	0.00250176	down
FPSE_11932	-1.61276	2.40664e-11	down
FPSE_00980	-1.61235	2.2742e-12	down
FPSE_06299	-1.61115	5.85933e-14	down
FPSE_07326	-1.61102	0.000190814	down
FPSE_05273	-1.60702	4.17621e-05	down
FPSE_07445	-1.60696	0.0357606	down
FPSE_04574	-1.60405	0.0330614	down
FPSE_05529	-1.60277	0.00530609	down
FPSE_09719	-1.60092	1.65473e-10	down
FPSE_08886	-1.59898	2.33049e-05	down
FPSE_02602	-1.59826	2.04932e-05	down
FPSE_01312	-1.59417	1.82804e-11	down
FPSE_09984	-1.59216	0.0159468	down
FPSE_02929	-1.59169	9.82642e-12	down
FPSE_09256	-1.59016	0.00588831	down
FPSE_07158	-1.58861	0.0291061	down
FPSE_07560	-1.58786	0.000515849	down
FPSE_06523	-1.58515	1.10144e-05	down
FPSE_08498	-1.58308	2.16045e-06	down
FPSE_01854	-1.58217	0.0208819	down
FPSE_12035	-1.58143	0.00394471	down
FPSE_11936	-1.57818	0.000336585	down
FPSE_08502	-1.57809	1.2284e-07	down
FPSE_09574	-1.57743	0.00350963	down
FPSE_07348	-1.57741	0.00161357	down
FPSE_04870	-1.57655	0.000291071	down
FPSE_03341	-1.57609	8.9759e-15	down
FPSE_02593	-1.57606	1.75841e-10	down
FPSE_04429	-1.57582	2.78786e-12	down
FPSE_09850	-1.57503	2.73689e-08	down
FPSE_00321	-1.5744	1.97169e-10	down
FPSE_01205	-1.57379	3.77539e-08	down
FPSE_09792	-1.57359	1.08392e-09	down
FPSE_02664	-1.57284	4.44695e-08	down
FPSE_00139	-1.5717	4.3192e-11	down
FPSE_07915	-1.56942	4.01201e-14	down
FPSE_03260	-1.56798	0.00084532	down
FPSE_07048	-1.5667	1.08202e-12	down
FPSE_06625	-1.56567	2.24341e-09	down
FPSE_12157	-1.5649	0.0143034	down
FPSE_04261	-1.56442	8.43206e-08	down
FPSE_01690	-1.56342	1.08415e-06	down
FPSE_10433	-1.56259	2.82897e-08	down
FPSE_08416	-1.56098	0.00183936	down
FPSE_00620	-1.56071	4.91845e-07	down
FPSE_07098	-1.55744	0.0134291	down
FPSE_07280	-1.5574	0.00012346	down
FPSE_06444	-1.55724	0.0101709	down
FPSE_01677	-1.55717	6.63632e-05	down
FPSE_03742	-1.55629	0.0490702	down
FPSE_03335	-1.55609	5.12813e-05	down
FPSE_10296	-1.55229	0.00840955	down
FPSE_01185	-1.55199	1.58689e-06	down
FPSE_07008	-1.55142	0.00574382	down
FPSE_03848	-1.54953	0.000100208	down
FPSE_06545	-1.5489	1.64323e-07	down
FPSE_03919	-1.5482	4.01571e-05	down
FPSE_09208	-1.54691	2.7515e-09	down
FPSE_00049	-1.54559	8.41545e-10	down
FPSE_10086	-1.54554	0.0397816	down
FPSE_09159	-1.54521	1.09436e-05	down
FPSE_01926	-1.54339	3.10743e-10	down
FPSE_02177	-1.53858	0.00520828	down
FPSE_06245	-1.53837	0.0467967	down
FPSE_02429	-1.5383	0.0325458	down
FPSE_03482	-1.53807	0.00253405	down
FPSE_11858	-1.53762	1.17536e-06	down
FPSE_00014	-1.53757	4.16882e-05	down
FPSE_09512	-1.5367	2.65168e-06	down
FPSE_02611	-1.53552	5.34722e-09	down
FPSE_07040	-1.53504	5.87647e-12	down
FPSE_09713	-1.53457	1.83901e-06	down
FPSE_06627	-1.53294	4.70253e-10	down
FPSE_00403	-1.5329	0.00399271	down
FPSE_09370	-1.53289	0.0414151	down
FPSE_12096	-1.52995	3.56322e-09	down
FPSE_01729	-1.52994	7.87982e-10	down
FPSE_12353	-1.52899	0.000793813	down
FPSE_02498	-1.52759	0.0292853	down
FPSE_03966	-1.527	3.15181e-10	down
FPSE_03150	-1.52502	1.89175e-05	down
FPSE_02557	-1.52445	1.6829e-06	down
FPSE_07803	-1.52438	0.0242305	down
FPSE_02786	-1.52258	1.43592e-07	down
FPSE_08033	-1.52173	0.00145901	down
FPSE_04891	-1.52071	8.24035e-11	down
FPSE_09199	-1.52022	6.58943e-07	down
FPSE_00925	-1.51956	1.03021e-07	down
FPSE_03531	-1.51824	0.00120466	down
FPSE_07941	-1.5177	0.0413427	down
FPSE_03745	-1.51622	5.81664e-05	down
FPSE_03153	-1.51585	0.00100478	down
FPSE_07258	-1.51509	1.28834e-06	down
FPSE_03801	-1.51483	6.12882e-11	down
FPSE_05076	-1.51312	3.44688e-14	down
FPSE_01420	-1.51309	0.000184666	down
FPSE_10258	-1.51171	1.27156e-08	down
FPSE_06933	-1.50878	4.42752e-07	down
FPSE_11675	-1.50827	4.18648e-08	down
FPSE_07542	-1.50706	0.0246114	down
FPSE_01754	-1.50584	2.40423e-06	down
FPSE_07711	-1.50459	7.96138e-06	down
FPSE_06647	-1.50213	5.82063e-10	down
FPSE_08090	-1.50186	0.00086167	down
FPSE_07297	-1.50022	0.000301391	down
FPSE_11929	-1.49788	0.00303461	down
FPSE_09635	-1.49739	8.33053e-05	down
FPSE_03988	-1.49315	0.0018461	down
FPSE_09910	-1.49271	7.97737e-11	down
FPSE_10481	-1.49202	6.13419e-13	down
FPSE_07133	-1.49194	0.000672453	down
FPSE_00952	-1.48996	0.0127665	down
FPSE_02848	-1.48878	0.00176553	down
FPSE_09005	-1.4862	0.033124	down
FPSE_11198	-1.48456	0.00179384	down
FPSE_07708	-1.48374	6.0444e-12	down
FPSE_08785	-1.48189	5.28627e-09	down
FPSE_10187	-1.48006	1.84499e-07	down
FPSE_09805	-1.47942	2.53363e-06	down
FPSE_11722	-1.47925	9.17883e-08	down
FPSE_10689	-1.47852	3.53018e-10	down
FPSE_07914	-1.47771	1.84879e-13	down
FPSE_06757	-1.47767	0.000561635	down
FPSE_03851	-1.47541	1.8431e-05	down
FPSE_05729	-1.47529	0.0466443	down
FPSE_11329	-1.47466	0.000223246	down
FPSE_07824	-1.4726	1.98764e-05	down
FPSE_02655	-1.47251	4.9857e-06	down
FPSE_04455	-1.47082	0.00443883	down
FPSE_08832	-1.46996	0.000456073	down
FPSE_00837	-1.46993	4.59434e-07	down
FPSE_03662	-1.46943	6.31013e-10	down
FPSE_01016	-1.46927	0.000503081	down
FPSE_10298	-1.46904	1.05127e-08	down
FPSE_07287	-1.46895	0.00870759	down
FPSE_04344	-1.4688	8.28783e-12	down
FPSE_01929	-1.46632	2.33388e-10	down
FPSE_09974	-1.46619	3.53808e-07	down
FPSE_00530	-1.46457	0.00384703	down
FPSE_08486	-1.46447	0.000921138	down
FPSE_10335	-1.46284	0.000101609	down
FPSE_09255	-1.46024	2.89084e-07	down
FPSE_00293	-1.45773	0.0141711	down
FPSE_01639	-1.45499	0.0369258	down
FPSE_03281	-1.45337	3.26552e-07	down
FPSE_04953	-1.4497	6.4142e-08	down
FPSE_06227	-1.44909	0.00633678	down
FPSE_03210	-1.44867	0.00393066	down
FPSE_00067	-1.44823	6.75001e-07	down
FPSE_00451	-1.44795	4.45723e-06	down
FPSE_07867	-1.44347	5.23661e-08	down
FPSE_01872	-1.44256	6.00196e-11	down
FPSE_05889	-1.44249	0.000923029	down
FPSE_07160	-1.44077	4.79391e-07	down
FPSE_06181	-1.44076	2.05588e-06	down
FPSE_07773	-1.43986	9.29543e-11	down
FPSE_03944	-1.43772	0.000223246	down
FPSE_04246	-1.43692	0.0438897	down
FPSE_07726	-1.43562	1.24252e-05	down
FPSE_05763	-1.43505	0.000111189	down
FPSE_04930	-1.43477	6.47924e-07	down
FPSE_11047	-1.43373	1.37218e-08	down
FPSE_06086	-1.43324	0.00320169	down
FPSE_07690	-1.43252	4.63516e-08	down
FPSE_10729	-1.43198	3.92501e-07	down
FPSE_12153	-1.4312	0.00882888	down
FPSE_01182	-1.43061	3.71906e-10	down
FPSE_07383	-1.42979	0.0254865	down
FPSE_04252	-1.42951	8.24965e-06	down
FPSE_02853	-1.42892	0.000523661	down
FPSE_04753	-1.42803	0.0050168	down
FPSE_11501	-1.42628	0.0376293	down
FPSE_06101	-1.42543	0.000455895	down
FPSE_09871	-1.42318	0.026806	down
FPSE_02275	-1.42225	3.84222e-05	down
FPSE_12437	-1.4208	2.67872e-09	down
FPSE_09673	-1.42077	0.00119679	down
FPSE_08334	-1.41913	1.99013e-05	down
FPSE_05325	-1.41797	0.0020976	down
FPSE_06499	-1.41782	0.00608257	down
FPSE_01363	-1.41752	3.17548e-11	down
FPSE_05450	-1.41725	6.04389e-06	down
FPSE_04637	-1.41561	0.00126643	down
FPSE_09649	-1.41532	0.00168209	down
FPSE_02031	-1.41484	1.84999e-08	down
FPSE_06917	-1.41404	1.34543e-08	down
FPSE_06783	-1.41382	0.026512	down
FPSE_10861	-1.41349	0.000151238	down
FPSE_01549	-1.41287	1.50328e-07	down
FPSE_10182	-1.40937	8.61028e-11	down
FPSE_05611	-1.40734	7.46223e-11	down
FPSE_02107	-1.40678	0.00150168	down
FPSE_07135	-1.4054	5.12459e-07	down
FPSE_10688	-1.40464	0.000674026	down
FPSE_06284	-1.4033	9.81348e-06	down
FPSE_03476	-1.40324	2.18184e-09	down
FPSE_04010	-1.4025	2.77385e-05	down
FPSE_05460	-1.40137	0.0401384	down
FPSE_08390	-1.40048	0.00217795	down
FPSE_01090	-1.40035	7.61442e-07	down
FPSE_00467	-1.39991	3.15883e-11	down
FPSE_09090	-1.39885	7.97163e-08	down
FPSE_05688	-1.39695	0.0139518	down
FPSE_08804	-1.39598	0.00159763	down
FPSE_03644	-1.39497	0.000462614	down
FPSE_00318	-1.39323	3.99058e-07	down
FPSE_00373	-1.39011	0.0105158	down
FPSE_08955	-1.38967	5.57155e-08	down
FPSE_04896	-1.38747	8.60055e-05	down
FPSE_10968	-1.38566	2.21173e-08	down
FPSE_01326	-1.38466	0.033617	down
FPSE_05986	-1.38167	1.00839e-05	down
FPSE_00697	-1.38142	0.000237366	down
FPSE_03913	-1.3813	0.0109441	down
FPSE_00449	-1.38103	0.000228155	down
FPSE_02985	-1.38103	2.84918e-06	down
FPSE_03855	-1.38032	0.0183811	down
FPSE_03370	-1.37808	4.87345e-05	down
FPSE_06496	-1.37795	7.87282e-11	down
FPSE_12136	-1.37662	5.87396e-10	down
FPSE_04364	-1.37619	3.94195e-07	down
FPSE_07320	-1.37609	0.002984	down
FPSE_00199	-1.37569	0.000331185	down
FPSE_01818	-1.37495	5.47191e-11	down
FPSE_07442	-1.37434	0.024218	down
FPSE_12373	-1.37292	7.92402e-08	down
FPSE_10174	-1.37119	5.54054e-05	down
FPSE_12038	-1.3707	8.33874e-05	down
FPSE_02709	-1.37067	3.06151e-08	down
FPSE_07721	-1.36814	1.53264e-11	down
FPSE_11702	-1.36806	1.50019e-06	down
FPSE_10808	-1.36649	0.000257452	down
FPSE_08566	-1.36448	0.0010148	down
FPSE_01233	-1.36271	1.98434e-06	down
FPSE_04236	-1.36219	0.00120558	down
FPSE_06934	-1.36096	5.76081e-05	down
FPSE_01257	-1.36069	2.36077e-10	down
FPSE_05814	-1.36015	1.35546e-10	down
FPSE_00105	-1.35841	4.12e-07	down
FPSE_07510	-1.3584	0.031316	down
FPSE_03127	-1.35692	1.29334e-06	down
FPSE_02659	-1.35542	1.14447e-05	down
FPSE_04232	-1.35451	0.008098	down
FPSE_09554	-1.35444	8.56727e-07	down
FPSE_01045	-1.35396	7.55766e-09	down
FPSE_09847	-1.35241	0.000710451	down
FPSE_07027	-1.35239	0.000331606	down
FPSE_01305	-1.35198	3.23831e-05	down
FPSE_04123	-1.35054	5.13759e-06	down
FPSE_06806	-1.34785	2.09001e-08	down
FPSE_03533	-1.34745	4.02657e-08	down
FPSE_11226	-1.34701	0.00306184	down
FPSE_06639	-1.34663	1.45486e-05	down
FPSE_11994	-1.34644	0.0110716	down
FPSE_02184	-1.34488	0.00439862	down
FPSE_12382	-1.34258	3.02129e-09	down
FPSE_08022	-1.34209	0.0143025	down
FPSE_03557	-1.34175	0.000303092	down
FPSE_01401	-1.34161	2.2606e-09	down
FPSE_09657	-1.33981	1.58301e-08	down
FPSE_04156	-1.33941	2.85433e-10	down
FPSE_05391	-1.33932	6.81248e-08	down
FPSE_01748	-1.33792	6.22039e-06	down
FPSE_00545	-1.33591	0.0107444	down
FPSE_09485	-1.33255	3.30281e-07	down
FPSE_06494	-1.3322	2.96769e-05	down
FPSE_09956	-1.33196	0.000709681	down
FPSE_03979	-1.33119	0.0276594	down
FPSE_07916	-1.32965	3.36517e-10	down
FPSE_07083	-1.3276	2.99228e-08	down
FPSE_07018	-1.32569	0.018227	down
FPSE_06345	-1.32398	3.26371e-05	down
FPSE_08073	-1.32393	0.0121696	down
FPSE_03151	-1.32388	5.02576e-09	down
FPSE_03320	-1.32382	2.36563e-08	down
FPSE_08556	-1.32273	7.56069e-05	down
FPSE_07495	-1.32191	4.91218e-05	down
FPSE_08337	-1.32089	0.0153164	down
FPSE_06319	-1.32054	0.00365225	down
FPSE_11161	-1.32002	0.000160218	down
FPSE_01663	-1.31981	0.0016319	down
FPSE_10400	-1.31829	8.55027e-08	down
FPSE_08714	-1.3158	8.43971e-08	down
FPSE_06247	-1.3154	3.37241e-05	down
FPSE_01519	-1.31498	0.00497849	down
FPSE_01099	-1.31485	4.51064e-07	down
FPSE_00372	-1.31383	0.000236539	down
FPSE_00534	-1.31278	0.0235365	down
FPSE_08383	-1.31042	2.01356e-05	down
FPSE_11045	-1.31009	4.91002e-09	down
FPSE_12014	-1.30833	8.17874e-07	down
FPSE_03170	-1.30796	0.0258481	down
FPSE_08745	-1.30777	0.000165691	down
FPSE_08843	-1.30763	1.63866e-08	down
FPSE_07697	-1.30412	9.92821e-08	down
FPSE_06176	-1.3039	0.00603199	down
FPSE_08625	-1.30289	1.65872e-07	down
FPSE_01648	-1.30126	0.0310413	down
FPSE_08851	-1.29968	1.34084e-07	down
FPSE_06500	-1.29963	2.47855e-06	down
FPSE_10714	-1.29955	0.0306151	down
FPSE_03477	-1.29872	0.000225735	down
FPSE_05860	-1.29718	0.00626837	down
FPSE_05731	-1.29717	1.08997e-05	down
FPSE_08840	-1.29633	0.00176166	down
FPSE_04709	-1.29628	0.0356264	down
FPSE_03125	-1.29613	4.96419e-06	down
FPSE_05455	-1.29548	5.44853e-05	down
FPSE_00502	-1.29495	0.0346649	down
FPSE_09952	-1.29471	1.40712e-05	down
FPSE_06953	-1.29458	0.00161931	down
FPSE_05681	-1.29457	0.0128079	down
FPSE_08195	-1.29429	0.00305404	down
FPSE_11986	-1.2892	0.0249892	down
FPSE_00836	-1.28838	9.72362e-07	down
FPSE_04941	-1.28749	0.00129871	down
FPSE_03675	-1.28667	4.59964e-05	down
FPSE_02227	-1.28582	0.000118167	down
FPSE_03856	-1.28579	0.000122066	down
FPSE_09591	-1.28507	3.42791e-05	down
FPSE_06971	-1.28486	0.00995454	down
FPSE_01283	-1.28465	0.0235207	down
FPSE_05748	-1.28379	0.00391681	down
FPSE_05233	-1.28372	0.0426815	down
FPSE_00671	-1.28203	0.00834709	down
FPSE_09340	-1.27992	0.00355883	down
FPSE_03309	-1.2791	0.000840388	down
FPSE_01332	-1.27782	8.54552e-07	down
FPSE_10248	-1.27739	1.56508e-08	down
FPSE_01846	-1.2772	1.13318e-07	down
FPSE_09412	-1.27242	0.00598951	down
FPSE_10868	-1.27229	0.000211847	down
FPSE_11432	-1.27216	0.0237136	down
FPSE_07039	-1.27181	4.43606e-07	down
FPSE_08847	-1.26996	1.16957e-09	down
FPSE_03484	-1.26823	0.0066107	down
FPSE_03681	-1.26616	0.00168947	down
FPSE_06137	-1.26595	5.06984e-05	down
FPSE_07966	-1.2656	1.64665e-05	down
FPSE_11549	-1.2647	7.54616e-07	down
FPSE_03878	-1.26124	0.00203703	down
FPSE_06687	-1.26019	0.00150801	down
FPSE_07174	-1.25922	3.42666e-07	down
FPSE_00302	-1.25871	3.69523e-06	down
FPSE_03200	-1.25847	0.000312321	down
FPSE_10621	-1.25655	0.000723974	down
FPSE_04725	-1.25425	9.56848e-09	down
FPSE_12305	-1.25401	7.07559e-07	down
FPSE_11046	-1.25255	2.76667e-07	down
FPSE_01369	-1.25196	0.000545465	down
FPSE_04943	-1.2519	0.00138876	down
FPSE_11513	-1.24745	3.79925e-07	down
FPSE_00055	-1.24703	1.73625e-08	down
FPSE_10346	-1.24663	8.41131e-07	down
FPSE_04114	-1.24328	7.41798e-07	down
FPSE_01654	-1.24218	0.00378933	down
FPSE_00939	-1.24181	0.00858649	down
FPSE_11835	-1.24166	0.000200402	down
FPSE_09951	-1.23866	4.90888e-07	down
FPSE_09149	-1.23745	7.36432e-06	down
FPSE_00382	-1.23707	2.19296e-06	down
FPSE_07666	-1.23582	2.43179e-07	down
FPSE_02774	-1.23529	0.000938769	down
FPSE_03618	-1.23392	0.00640705	down
FPSE_04327	-1.23377	0.00870527	down
FPSE_09442	-1.2335	0.000332271	down
FPSE_09573	-1.23339	6.70935e-10	down
FPSE_05228	-1.23154	0.00260312	down
FPSE_01206	-1.23123	2.80797e-07	down
FPSE_08533	-1.22996	7.6981e-08	down
FPSE_03595	-1.2286	3.20089e-07	down
FPSE_04402	-1.22836	2.69804e-05	down
FPSE_03622	-1.22782	0.00215224	down
FPSE_04610	-1.22739	0.00163729	down
FPSE_11011	-1.22576	1.10394e-05	down
FPSE_10416	-1.22489	1.68573e-06	down
FPSE_03650	-1.22321	1.83554e-05	down
FPSE_01525	-1.22234	7.16646e-06	down
FPSE_07391	-1.2219	0.00254317	down
FPSE_02045	-1.2213	0.000506023	down
FPSE_04706	-1.22008	0.00809597	down
FPSE_08736	-1.21941	0.000924291	down
FPSE_06037	-1.2164	1.96668e-05	down
FPSE_05284	-1.21578	3.02357e-06	down
FPSE_01316	-1.21562	0.000106262	down
FPSE_07575	-1.21469	6.13877e-06	down
FPSE_11316	-1.21351	9.4396e-05	down
FPSE_05911	-1.21307	0.00769003	down
FPSE_08529	-1.20972	3.57645e-08	down
FPSE_04271	-1.20953	4.08122e-07	down
FPSE_12369	-1.20619	5.89481e-08	down
FPSE_04093	-1.20614	2.33773e-05	down
FPSE_01417	-1.20595	0.00170591	down
FPSE_00700	-1.20593	0.00984487	down
FPSE_04092	-1.20436	0.000717189	down
FPSE_07852	-1.20377	4.52171e-08	down
FPSE_06927	-1.20253	0.000547442	down
FPSE_06032	-1.20216	4.05611e-05	down
FPSE_00112	-1.20161	0.000742786	down
FPSE_11147	-1.20109	0.000375365	down
FPSE_11931	-1.19999	5.37745e-06	down
FPSE_09821	-1.1997	0.000233772	down
FPSE_03007	-1.19929	0.0145877	down
FPSE_04112	-1.19742	1.35558e-05	down
FPSE_04436	-1.19431	0.000387674	down
FPSE_09355	-1.19377	0.00212563	down
FPSE_07582	-1.19368	0.00018858	down
FPSE_06921	-1.18892	0.0108196	down
FPSE_09625	-1.18717	0.0156711	down
FPSE_08306	-1.18627	4.85233e-08	down
FPSE_04588	-1.18587	0.000685515	down
FPSE_07604	-1.18532	0.00509704	down
FPSE_02821	-1.1849	0.0308458	down
FPSE_12411	-1.18482	5.91643e-06	down
FPSE_01091	-1.18375	1.73806e-06	down
FPSE_04172	-1.18293	1.31529e-07	down
FPSE_02693	-1.18274	0.00296821	down
FPSE_00405	-1.18212	3.9601e-05	down
FPSE_05443	-1.17911	0.000904674	down
FPSE_10169	-1.17872	0.0382514	down
FPSE_02622	-1.17727	2.33587e-06	down
FPSE_05845	-1.17708	2.11353e-08	down
FPSE_01600	-1.17649	6.63963e-06	down
FPSE_08240	-1.17588	2.42953e-07	down
FPSE_07724	-1.1741	2.24938e-07	down
FPSE_02167	-1.1737	0.0030259	down
FPSE_11934	-1.17345	0.00188121	down
FPSE_10212	-1.17249	0.000232334	down
FPSE_12322	-1.17118	0.0221748	down
FPSE_00663	-1.16886	3.51905e-05	down
FPSE_00092	-1.16754	7.656e-07	down
FPSE_01006	-1.1675	1.5963e-07	down
FPSE_11590	-1.16572	4.79753e-08	down
FPSE_04462	-1.16482	4.99034e-07	down
FPSE_09182	-1.1648	0.00191737	down
FPSE_00918	-1.16431	0.0197005	down
FPSE_10202	-1.16294	1.1077e-05	down
FPSE_01789	-1.16293	0.035251	down
FPSE_10737	-1.16178	0.000133493	down
FPSE_08521	-1.16156	3.42325e-07	down
FPSE_02809	-1.16143	3.86738e-05	down
FPSE_04990	-1.15927	8.10459e-05	down
FPSE_01285	-1.15922	5.2838e-08	down
FPSE_05167	-1.15876	1.51685e-07	down
FPSE_02603	-1.15873	0.0156071	down
FPSE_06060	-1.15738	0.00506152	down
FPSE_11102	-1.15682	0.000310651	down
FPSE_03604	-1.15637	2.1445e-07	down
FPSE_05577	-1.15621	7.23124e-06	down
FPSE_00872	-1.15581	2.28144e-05	down
FPSE_03220	-1.15319	0.0156302	down
FPSE_04213	-1.1528	0.000628854	down
FPSE_08125	-1.15258	0.0224764	down
FPSE_06045	-1.15099	1.26764e-05	down
FPSE_09084	-1.15001	1.85647e-05	down
FPSE_01359	-1.14906	1.44962e-08	down
FPSE_00738	-1.14859	0.00104288	down
FPSE_07965	-1.14752	1.68418e-05	down
FPSE_11459	-1.1466	0.00551985	down
FPSE_05312	-1.1441	0.00657203	down
FPSE_05174	-1.1441	0.0153151	down
FPSE_07069	-1.14388	2.14278e-07	down
FPSE_09556	-1.14315	0.00183936	down
FPSE_06554	-1.14216	3.18093e-06	down
FPSE_03096	-1.14067	0.000388229	down
FPSE_02512	-1.13882	0.0114424	down
FPSE_05999	-1.13784	2.49649e-06	down
FPSE_09510	-1.13763	1.73499e-06	down
FPSE_04727	-1.13738	8.60403e-08	down
FPSE_04693	-1.13687	0.0286975	down
FPSE_08230	-1.13617	3.67744e-07	down
FPSE_02727	-1.13458	0.000187006	down
FPSE_09658	-1.13225	5.85077e-05	down
FPSE_10738	-1.13179	0.00640531	down
FPSE_10040	-1.13176	4.99034e-07	down
FPSE_12045	-1.13108	0.00317056	down
FPSE_12246	-1.13092	6.0327e-07	down
FPSE_09629	-1.1309	1.49726e-05	down
FPSE_12309	-1.12933	0.000599787	down
FPSE_07125	-1.12728	0.0347679	down
FPSE_01026	-1.12691	4.56938e-05	down
FPSE_06841	-1.12346	0.00809912	down
FPSE_01551	-1.12276	0.00335428	down
FPSE_01407	-1.12275	2.71866e-07	down
FPSE_09244	-1.12269	5.95394e-06	down
FPSE_03160	-1.12145	0.00167652	down
FPSE_01078	-1.12037	2.93324e-06	down
FPSE_11396	-1.12015	0.00128577	down
FPSE_04201	-1.11978	1.26791e-07	down
FPSE_01015	-1.11851	0.000100641	down
FPSE_11970	-1.11834	0.00827017	down
FPSE_09817	-1.11829	0.000887688	down
FPSE_09479	-1.11688	0.000591174	down
FPSE_03686	-1.11651	0.0004833	down
FPSE_12379	-1.11635	8.48774e-07	down
FPSE_01346	-1.11627	0.00119822	down
FPSE_01310	-1.1151	6.8764e-06	down
FPSE_03005	-1.11477	0.000555942	down
FPSE_12279	-1.11464	0.00682053	down
FPSE_11789	-1.11367	3.59566e-08	down
FPSE_02260	-1.11311	0.021884	down
FPSE_01244	-1.1105	2.06552e-05	down
FPSE_09068	-1.1095	1.04037e-06	down
FPSE_04836	-1.10929	5.02445e-07	down
FPSE_05633	-1.10849	0.000892142	down
FPSE_01018	-1.10799	0.000686598	down
FPSE_10957	-1.1078	0.0107093	down
FPSE_02911	-1.106	0.0148137	down
FPSE_08327	-1.10336	0.00505105	down
FPSE_11922	-1.10237	0.0182932	down
FPSE_10225	-1.10143	2.90107e-06	down
FPSE_04552	-1.09954	3.2173e-06	down
FPSE_09668	-1.09883	0.00288144	down
FPSE_03117	-1.09868	4.86826e-05	down
FPSE_02504	-1.09791	0.00017609	down
FPSE_02704	-1.0959	0.0213989	down
FPSE_09828	-1.09565	0.000486833	down
FPSE_07953	-1.0956	4.72967e-06	down
FPSE_11408	-1.0953	4.8346e-06	down
FPSE_10390	-1.09466	0.00113862	down
FPSE_03495	-1.09411	0.0012963	down
FPSE_09878	-1.09378	0.00138158	down
FPSE_03933	-1.09219	0.00167973	down
FPSE_01834	-1.09156	9.42787e-07	down
FPSE_08399	-1.09113	0.000319422	down
FPSE_10347	-1.08863	0.0259852	down
FPSE_01840	-1.08846	8.00056e-06	down
FPSE_09190	-1.0879	4.12386e-06	down
FPSE_10734	-1.08649	4.94316e-05	down
FPSE_09565	-1.08647	0.0413904	down
FPSE_10958	-1.08633	1.69208e-05	down
FPSE_05313	-1.08399	0.0029711	down
FPSE_07676	-1.08349	0.0147619	down
FPSE_07092	-1.08328	0.00515457	down
FPSE_06440	-1.0817	2.98161e-07	down
FPSE_01680	-1.08122	1.20984e-05	down
FPSE_10871	-1.08104	0.00299837	down
FPSE_08243	-1.08035	2.22646e-05	down
FPSE_03649	-1.07896	1.28287e-06	down
FPSE_05560	-1.07848	1.02202e-05	down
FPSE_00985	-1.07825	0.000577803	down
FPSE_09999	-1.07776	2.37524e-05	down
FPSE_10120	-1.07684	0.000667482	down
FPSE_09568	-1.07599	0.0150109	down
FPSE_01374	-1.07456	0.00826982	down
FPSE_11611	-1.07396	0.00231168	down
FPSE_00417	-1.07382	0.0211589	down
FPSE_10412	-1.07366	1.05309e-05	down
FPSE_06833	-1.07322	0.000275235	down
FPSE_09458	-1.07318	0.000895745	down
FPSE_12283	-1.07316	0.00123179	down
FPSE_05804	-1.07243	4.87969e-05	down
FPSE_07242	-1.07209	2.56064e-06	down
FPSE_11640	-1.07174	6.89658e-07	down
FPSE_03522	-1.07158	3.97678e-05	down
FPSE_01555	-1.06939	0.00128872	down
FPSE_00123	-1.06923	0.00308978	down
FPSE_09446	-1.0691	0.000406212	down
FPSE_02697	-1.06877	1.74463e-06	down
FPSE_04533	-1.06869	6.99981e-05	down
FPSE_06183	-1.06846	0.000166187	down
FPSE_06618	-1.0683	0.0283063	down
FPSE_09745	-1.06727	0.00015931	down
FPSE_08226	-1.06626	6.18524e-07	down
FPSE_01357	-1.06573	3.87076e-05	down
FPSE_01594	-1.06528	0.00319684	down
FPSE_07256	-1.06491	0.000130522	down
FPSE_10278	-1.06413	0.000930214	down
FPSE_00151	-1.06267	0.0156883	down
FPSE_11762	-1.06184	0.0240109	down
FPSE_07372	-1.0614	0.0348554	down
FPSE_01434	-1.06033	0.000331606	down
FPSE_06198	-1.06016	0.00123094	down
FPSE_11828	-1.0598	6.18896e-05	down
FPSE_05452	-1.05966	2.99987e-05	down
FPSE_12036	-1.05965	0.00178412	down
FPSE_03734	-1.05936	2.34098e-07	down
FPSE_03129	-1.0591	0.000135059	down
FPSE_10485	-1.05862	0.0459922	down
FPSE_07720	-1.05501	6.9275e-05	down
FPSE_00761	-1.05474	0.00287685	down
FPSE_01465	-1.05403	0.0238329	down
FPSE_00034	-1.05354	9.04434e-07	down
FPSE_08244	-1.05263	0.0115716	down
FPSE_10203	-1.05112	3.17179e-05	down
FPSE_01702	-1.05102	0.00123191	down
FPSE_00733	-1.05051	0.0195621	down
FPSE_09622	-1.04996	0.000288194	down
FPSE_05589	-1.04985	7.06959e-06	down
FPSE_09095	-1.04851	7.03627e-05	down
FPSE_03498	-1.04849	0.00765516	down
FPSE_11318	-1.0483	0.0354891	down
FPSE_07114	-1.04693	0.019703	down
FPSE_02417	-1.0463	0.0452778	down
FPSE_05758	-1.04574	0.000591174	down
FPSE_00325	-1.04559	1.83966e-06	down
FPSE_07918	-1.04556	7.57861e-06	down
FPSE_08918	-1.04435	0.000159981	down
FPSE_08441	-1.04395	2.87394e-07	down
FPSE_05044	-1.04395	0.000156304	down
FPSE_04205	-1.04367	0.000137364	down
FPSE_00827	-1.04295	0.0219172	down
FPSE_06825	-1.04052	2.71717e-05	down
FPSE_06576	-1.03914	0.000314515	down
FPSE_10023	-1.03904	0.000581504	down
FPSE_09624	-1.03896	2.82952e-06	down
FPSE_01522	-1.03889	0.00044997	down
FPSE_01688	-1.03781	0.000261596	down
FPSE_05946	-1.03731	0.0142458	down
FPSE_01116	-1.03728	0.00026062	down
FPSE_12447	-1.03676	0.016612	down
FPSE_09295	-1.03606	0.000846698	down
FPSE_07877	-1.03522	6.5408e-05	down
FPSE_07897	-1.03483	0.0209092	down
FPSE_07226	-1.03445	2.97091e-05	down
FPSE_09636	-1.03325	0.0101495	down
FPSE_07752	-1.03305	9.33415e-05	down
FPSE_04602	-1.03187	0.00617824	down
FPSE_11897	-1.03143	0.000312677	down
FPSE_02878	-1.03141	0.00452507	down
FPSE_09203	-1.02881	9.01979e-06	down
FPSE_11782	-1.02831	0.000382964	down
FPSE_00778	-1.02808	0.000977728	down
FPSE_01590	-1.02797	2.70827e-05	down
FPSE_09413	-1.02764	0.000623153	down
FPSE_03528	-1.02755	6.92999e-06	down
FPSE_10966	-1.02573	9.36303e-06	down
FPSE_00807	-1.02506	0.00160935	down
FPSE_10989	-1.02224	6.85062e-06	down
FPSE_08328	-1.02144	3.84736e-05	down
FPSE_10145	-1.02086	0.0435047	down
FPSE_01139	-1.02028	0.00422031	down
FPSE_00178	-1.01961	2.82557e-05	down
FPSE_09227	-1.01952	0.00114652	down
FPSE_03190	-1.01925	0.000212081	down
FPSE_08651	-1.01905	4.74619e-05	down
FPSE_01108	-1.01843	0.000106416	down
FPSE_05991	-1.01529	0.0170166	down
FPSE_07887	-1.01523	0.0239051	down
FPSE_08656	-1.01307	0.000131763	down
FPSE_03973	-1.01277	0.00374256	down
FPSE_04652	-1.01242	0.01355	down
FPSE_06061	-1.01137	0.000143387	down
FPSE_04917	-1.01122	0.000102772	down
FPSE_11716	-1.01046	0.000576535	down
FPSE_00320	-1.01033	0.000552624	down
FPSE_11627	-1.01021	4.09078e-05	down
FPSE_05201	-1.0085	0.000138259	down
FPSE_00043	-1.00552	0.000628272	down
FPSE_02233	-1.00455	0.0255382	down
FPSE_00084	-1.00437	0.000115522	down
FPSE_00478	-1.00433	0.000112782	down
FPSE_03614	-1.0042	6.70119e-05	down
FPSE_04203	-1.00355	8.13389e-05	down
FPSE_06527	-1.00349	0.000610736	down
FPSE_00183	-1.00225	0.0332291	down
FPSE_01866	-1.00158	0.00971287	down
FPSE_11728	1.00062	0.00019005	up
FPSE_11686	1.00143	0.00300806	up
FPSE_04740	1.00206	0.000429986	up
FPSE_01216	1.00215	0.00154439	up
FPSE_00887	1.00271	0.000778493	up
FPSE_02579	1.00377	0.000195005	up
FPSE_00832	1.00428	0.011608	up
FPSE_06269	1.00429	6.13452e-05	up
FPSE_02194	1.00583	0.013494	up
FPSE_02742	1.00901	0.0272937	up
FPSE_05639	1.00909	0.0166716	up
FPSE_00988	1.00924	0.00249493	up
FPSE_11531	1.00965	1.3266e-05	up
FPSE_03054	1.00967	0.0395308	up
FPSE_02713	1.01133	7.98565e-05	up
FPSE_00190	1.01367	8.52951e-06	up
FPSE_02669	1.01377	0.00373234	up
FPSE_09900	1.01399	1.24656e-05	up
FPSE_05888	1.01409	0.00126296	up
FPSE_01166	1.01515	4.37501e-05	up
FPSE_08255	1.01521	0.011199	up
FPSE_05855	1.01713	0.00110449	up
FPSE_04855	1.01755	3.31251e-05	up
FPSE_01777	1.02012	0.0298774	up
FPSE_02598	1.02053	0.000178203	up
FPSE_02698	1.02071	0.000728093	up
FPSE_01103	1.02163	0.00222805	up
FPSE_05918	1.02183	0.000122774	up
FPSE_09092	1.02236	0.0341137	up
FPSE_05346	1.02324	0.00879895	up
FPSE_11577	1.02348	5.51875e-05	up
FPSE_01171	1.02518	0.000276894	up
FPSE_12233	1.02664	4.89201e-06	up
FPSE_09221	1.02765	5.47449e-05	up
FPSE_01937	1.02817	0.00043063	up
FPSE_11867	1.02949	7.0799e-05	up
FPSE_00305	1.03022	0.00676059	up
FPSE_06532	1.0306	0.0139518	up
FPSE_01433	1.03078	0.012775	up
FPSE_10361	1.032	0.00460722	up
FPSE_02277	1.03321	2.17465e-05	up
FPSE_01278	1.03433	0.00218839	up
FPSE_03590	1.03516	5.88851e-06	up
FPSE_05648	1.03618	0.00297136	up
FPSE_00441	1.03663	3.98174e-05	up
FPSE_05031	1.0374	5.04297e-05	up
FPSE_00992	1.03755	1.51201e-05	up
FPSE_00061	1.03921	0.00984337	up
FPSE_05844	1.03949	0.000122102	up
FPSE_10944	1.03989	0.00014668	up
FPSE_05075	1.04039	0.00460722	up
FPSE_11803	1.04188	0.000287997	up
FPSE_00021	1.04192	0.00239208	up
FPSE_05151	1.04193	0.000639542	up
FPSE_04948	1.04236	0.000176118	up
FPSE_10748	1.0426	9.0883e-06	up
FPSE_00943	1.04304	0.00886467	up
FPSE_06485	1.0431	0.00119351	up
FPSE_05177	1.04333	1.13596e-05	up
FPSE_04409	1.04354	0.00141682	up
FPSE_07642	1.04413	0.00188971	up
FPSE_10979	1.04414	4.09499e-05	up
FPSE_03143	1.04436	0.0424992	up
FPSE_02540	1.04659	8.92836e-05	up
FPSE_00519	1.04742	5.18947e-06	up
FPSE_08260	1.0486	0.000230906	up
FPSE_03584	1.04888	0.000125372	up
FPSE_07000	1.04985	4.50578e-05	up
FPSE_11209	1.05059	0.000217547	up
FPSE_04105	1.051	7.15363e-06	up
FPSE_07401	1.05159	1.13775e-06	up
FPSE_10707	1.0517	7.90978e-05	up
FPSE_11846	1.05243	0.00279449	up
FPSE_07112	1.05311	0.017888	up
FPSE_09806	1.05336	5.78253e-06	up
FPSE_08919	1.05344	0.00564044	up
FPSE_03255	1.05356	0.0292196	up
FPSE_05403	1.05424	0.00270593	up
FPSE_03600	1.05602	0.000628028	up
FPSE_05864	1.05617	0.000800749	up
FPSE_09831	1.05651	1.34777e-06	up
FPSE_11790	1.05713	6.76091e-07	up
FPSE_09802	1.05725	0.0153243	up
FPSE_09055	1.05821	3.74233e-07	up
FPSE_08988	1.05825	0.00164541	up
FPSE_04290	1.0585	0.000337582	up
FPSE_09620	1.05905	0.000675646	up
FPSE_04630	1.06119	6.2764e-06	up
FPSE_04456	1.06165	0.000220888	up
FPSE_05253	1.06174	0.000141165	up
FPSE_11746	1.06294	1.2586e-05	up
FPSE_03116	1.06307	0.000242038	up
FPSE_03416	1.06318	2.59261e-06	up
FPSE_00179	1.06337	0.000739049	up
FPSE_07554	1.06407	6.00444e-05	up
FPSE_03408	1.06471	0.000396629	up
FPSE_04101	1.06502	0.000237575	up
FPSE_01411	1.06512	2.52808e-05	up
FPSE_03684	1.06527	1.39073e-05	up
FPSE_03930	1.06533	3.48474e-05	up
FPSE_11876	1.0654	0.000100208	up
FPSE_04140	1.0675	0.0014041	up
FPSE_00660	1.06791	2.99554e-06	up
FPSE_06521	1.06797	2.64123e-05	up
FPSE_04082	1.06855	3.97157e-05	up
FPSE_11292	1.06917	0.000926827	up
FPSE_09368	1.06942	0.000335171	up
FPSE_03962	1.07058	0.00589143	up
FPSE_05887	1.07089	9.09018e-06	up
FPSE_07574	1.07281	0.0305199	up
FPSE_04770	1.07338	7.76833e-05	up
FPSE_08617	1.07367	8.09875e-06	up
FPSE_06574	1.07451	0.000785253	up
FPSE_01569	1.07533	0.0231225	up
FPSE_05638	1.0756	0.000649505	up
FPSE_09834	1.07695	0.00188639	up
FPSE_10177	1.07772	1.97434e-05	up
FPSE_11842	1.07839	0.000182908	up
FPSE_11670	1.07849	3.16869e-05	up
FPSE_04502	1.07877	0.000240777	up
FPSE_11208	1.08024	3.70741e-07	up
FPSE_00874	1.08152	5.85579e-06	up
FPSE_01437	1.08542	0.00893789	up
FPSE_09941	1.08602	0.000697871	up
FPSE_01728	1.08657	3.48196e-05	up
FPSE_09800	1.08663	0.000164867	up
FPSE_11955	1.08717	4.31732e-05	up
FPSE_01007	1.08756	6.07259e-05	up
FPSE_11048	1.08804	0.00628541	up
FPSE_09981	1.09208	6.82509e-06	up
FPSE_01265	1.09277	7.01292e-05	up
FPSE_07318	1.09307	0.0171097	up
FPSE_07017	1.09371	0.0015304	up
FPSE_09349	1.09376	3.02365e-05	up
FPSE_09315	1.09403	1.51937e-05	up
FPSE_09089	1.09422	3.82457e-05	up
FPSE_00957	1.09438	8.15123e-05	up
FPSE_03174	1.09439	6.47924e-07	up
FPSE_09854	1.09504	7.08038e-06	up
FPSE_02039	1.09595	0.000128328	up
FPSE_07224	1.09599	0.000259449	up
FPSE_03678	1.09621	0.0259258	up
FPSE_07874	1.0978	0.00463372	up
FPSE_02635	1.09785	0.00126207	up
FPSE_02797	1.09941	0.000347303	up
FPSE_05784	1.09945	1.89175e-05	up
FPSE_00927	1.09997	2.0951e-06	up
FPSE_11982	1.101	0.00564044	up
FPSE_03206	1.10287	0.00337589	up
FPSE_01582	1.104	0.00260694	up
FPSE_06229	1.10499	0.000277213	up
FPSE_12354	1.10632	6.23096e-06	up
FPSE_01415	1.10641	2.26434e-06	up
FPSE_02764	1.10751	6.09776e-05	up
FPSE_00461	1.10866	2.93083e-05	up
FPSE_10753	1.10894	7.49639e-05	up
FPSE_04879	1.10935	0.00107409	up
FPSE_07962	1.10941	3.06877e-05	up
FPSE_08200	1.11364	2.6089e-06	up
FPSE_03676	1.11386	0.021827	up
FPSE_09491	1.11498	1.16468e-05	up
FPSE_05133	1.11506	0.000194093	up
FPSE_09223	1.1162	9.72891e-05	up
FPSE_12323	1.11762	1.90677e-05	up
FPSE_05016	1.12206	4.95319e-08	up
FPSE_00792	1.1221	0.000127425	up
FPSE_12384	1.12273	0.000101202	up
FPSE_09623	1.12307	8.27982e-07	up
FPSE_03283	1.12322	0.0108076	up
FPSE_02945	1.12365	0.00264448	up
FPSE_01830	1.12511	1.95176e-07	up
FPSE_02281	1.12559	7.35126e-06	up
FPSE_03379	1.12632	2.98639e-06	up
FPSE_05172	1.12634	0.00177789	up
FPSE_02534	1.12708	2.70827e-05	up
FPSE_04167	1.12735	9.61344e-05	up
FPSE_05073	1.12804	0.000325946	up
FPSE_05272	1.1286	0.000885558	up
FPSE_01143	1.12902	7.02326e-07	up
FPSE_02642	1.12911	0.00010378	up
FPSE_00353	1.13147	2.77236e-05	up
FPSE_10406	1.13244	7.97163e-08	up
FPSE_06414	1.13574	0.0206436	up
FPSE_08627	1.13576	2.3562e-05	up
FPSE_11757	1.13693	0.000466989	up
FPSE_08448	1.13709	0.0178575	up
FPSE_10940	1.13747	0.000163989	up
FPSE_01329	1.13755	0.000753743	up
FPSE_03377	1.13778	1.13433e-05	up
FPSE_10159	1.1382	1.76861e-06	up
FPSE_09698	1.1398	0.0031256	up
FPSE_06995	1.14123	2.24389e-07	up
[truncated: 1,514 more rows]
